# Supplementary material for: Relationship between customer knowledge management and the value co-creation of fitness application customers: Mediating role of flow experience
Source: PLoS One. 2024 Oct 29;19(10):e0311988. doi: 10.1371/journal.pone.0311988 (PMC11521290; doi:10.1371/journal.pone.0311988)
Supplement: S1 Dataset — (CSV) [file pone.0311988.s001.csv]

A1	A2	A3	A4	A5	B1	B2	B3	B4	B5	B6	B7	B8	C1	C2	C3	C4	C5	C6	C7	C8	C9	C10	C11	C12	C13	C14	C15	D1	D2	D3	D4	D5	D6	D7	D8	D9	D10	D11	D12	D13	E1	E2	E3	gender	age	education	profit	times
1	1	1	1	1	1	1	4	1	1	1	1	1	1	1	1	1	1	1	1	1	1	1	1	1	1	1	1	1	1	1	1	1	1	1	1	1	1	1	1	1	1	1	1	1	2	1	1	1
1	1	1	1	1	1	1	1	1	1	1	1	1	1	2	1	1	1	1	1	1	1	1	1	1	1	1	1	1	1	1	1	1	1	1	1	1	1	1	1	1	1	1	1	1	2	1	1	1
7	7	7	7	7	7	7	7	7	7	7	7	7	7	6	7	7	7	7	7	7	7	7	7	7	7	7	7	7	7	7	7	7	7	7	7	7	7	7	7	7	7	7	7	2	2	1	1	1
1	1	1	1	1	3	3	3	3	3	2	3	2	3	2	3	3	3	2	2	2	2	3	3	3	3	3	3	3	3	2	3	3	3	3	3	3	3	3	3	3	3	2	3	2	2	1	1	1
6	5	6	6	6	6	6	6	5	4	4	3	4	6	5	5	6	6	6	3	6	5	6	6	6	6	6	6	5	6	6	6	5	5	5	6	5	4	2	2	5	5	7	6	2	2	1	1	1
6	6	6	6	6	6	6	6	6	6	6	6	6	6	6	5	6	6	6	6	6	6	6	6	6	6	6	6	6	6	6	6	6	6	6	6	6	6	6	6	6	6	6	6	2	2	1	1	1
6	5	5	6	6	6	6	6	6	6	4	4	4	6	6	5	5	5	5	5	6	5	5	5	6	5	6	5	6	5	6	5	6	5	6	5	5	5	5	6	6	5	6	5	2	2	1	2	1
6	6	6	7	7	6	5	6	6	5	5	5	6	6	6	6	6	6	6	6	6	6	6	6	6	5	5	6	6	5	5	6	5	5	6	6	6	6	4	4	4	6	6	5	2	5	1	2	1
1	1	1	1	1	4	4	4	5	5	5	5	5	4	4	4	5	5	4	5	5	5	4	5	5	4	5	5	4	5	4	5	4	5	4	5	4	5	4	5	5	4	4	5	2	2	1	4	1
1	1	1	1	1	3	4	2	4	4	4	3	4	4	3	3	4	4	3	3	4	4	4	3	3	4	4	3	4	4	3	3	4	4	3	4	5	5	5	5	4	4	4	4	1	2	2	1	1
7	6	7	7	7	7	7	7	6	7	6	6	7	7	7	7	7	7	7	7	6	7	6	7	7	7	7	7	7	7	7	7	6	6	7	6	6	6	7	6	6	6	7	7	2	2	2	1	1
7	7	7	7	6	6	6	6	6	6	6	6	6	6	6	6	6	6	6	6	6	6	6	6	6	6	6	6	6	6	6	6	6	6	6	6	6	6	6	6	6	6	6	6	2	2	2	1	1
7	7	7	7	7	7	7	7	6	6	7	7	7	7	7	7	7	7	7	7	7	7	7	7	7	7	7	7	7	7	7	7	7	7	7	7	7	7	7	7	7	7	7	7	2	3	2	1	1
6	4	6	7	6	7	6	7	6	4	5	5	6	4	6	2	4	2	2	5	6	6	7	7	6	6	6	6	5	4	5	6	5	6	6	6	5	4	3	2	2	6	7	7	2	5	2	2	1
6	5	5	4	3	4	5	6	4	4	5	6	5	4	3	3	5	5	5	4	4	5	5	3	3	5	4	4	5	3	5	5	3	4	3	3	5	4	3	4	5	4	3	2	1	2	2	4	1
1	1	1	1	1	2	6	6	6	6	6	6	3	6	6	4	6	6	4	5	6	3	6	3	6	3	6	3	6	3	6	3	6	3	6	3	6	3	6	3	6	5	5	4	1	1	3	1	1
6	6	6	6	6	6	6	6	5	6	6	6	6	6	6	6	6	6	6	6	6	6	6	6	6	6	6	6	6	6	6	6	6	6	6	6	6	6	6	6	6	6	6	6	2	1	3	1	1
7	7	7	7	7	7	7	7	7	7	7	7	7	7	7	7	7	5	7	7	7	7	7	7	7	7	7	7	7	7	7	7	7	7	7	7	7	7	7	7	7	7	7	7	2	1	3	1	1
1	1	1	1	1	7	7	7	7	7	7	7	7	7	7	7	7	7	7	7	7	7	7	7	7	7	7	7	7	7	7	7	7	7	7	7	7	7	7	7	7	7	7	7	1	2	3	1	1
1	1	1	1	1	7	7	7	7	7	7	7	7	7	7	7	7	7	7	7	7	7	7	7	7	7	7	7	7	6	6	6	6	6	6	6	6	6	6	6	6	6	6	6	1	2	3	1	1
1	1	1	1	1	5	5	5	5	5	5	5	5	5	5	5	5	5	5	5	5	5	5	5	5	5	5	5	5	5	5	5	5	5	5	5	5	5	5	5	5	5	5	5	1	2	3	1	1
1	1	1	1	1	5	5	5	5	5	5	5	5	5	5	5	5	5	5	5	5	5	5	5	5	5	5	5	5	5	5	5	5	5	5	5	5	1	1	1	1	1	5	5	1	2	3	1	1
1	1	1	1	1	3	5	5	3	3	4	4	3	6	4	4	3	4	4	4	4	4	4	4	4	4	4	4	4	4	4	4	4	4	4	4	4	4	4	4	4	4	4	4	1	2	3	1	1
1	1	1	1	1	3	3	3	3	3	3	3	3	3	4	3	4	3	4	3	4	3	4	3	3	4	4	4	3	4	4	4	4	3	4	4	3	4	4	4	4	3	3	4	1	2	3	1	1
1	1	1	1	1	2	1	2	1	2	1	2	1	2	1	2	1	2	1	2	1	2	1	2	1	2	1	2	1	2	1	2	1	2	1	2	1	2	1	2	1	2	1	2	1	2	3	1	1
1	1	1	1	1	1	1	7	7	7	7	7	7	7	7	7	7	7	7	7	7	7	7	7	7	7	7	7	7	7	7	7	7	7	7	7	7	7	7	7	7	7	7	7	1	2	3	1	1
1	1	1	1	1	1	1	1	1	3	3	3	3	3	3	3	3	3	3	3	3	3	3	3	3	3	3	3	3	3	3	3	3	3	3	3	3	3	3	3	3	3	3	3	1	2	3	1	1
1	1	1	1	1	1	1	1	1	1	1	1	1	1	1	1	1	1	1	1	7	7	7	7	7	7	7	7	7	7	7	7	7	7	7	7	7	7	7	7	7	7	7	7	1	2	3	1	1
1	1	1	1	1	1	1	1	1	1	1	1	1	1	1	1	1	1	3	1	1	1	1	1	1	1	1	1	1	1	1	1	1	1	1	1	1	1	1	1	1	1	1	1	1	2	3	1	1
1	1	1	1	1	1	1	1	1	1	1	1	1	1	1	1	1	1	1	1	1	2	1	1	1	1	1	1	1	1	1	1	1	1	1	1	1	1	1	1	1	1	1	1	1	2	3	1	1
1	1	1	1	1	6	6	6	6	5	6	6	6	3	3	3	3	4	5	5	5	5	5	5	6	3	3	3	3	5	5	4	5	5	5	5	5	5	5	5	5	5	5	5	1	2	3	1	1
1	1	1	1	1	5	5	5	5	5	5	5	4	5	3	5	3	5	5	3	5	5	4	5	4	4	5	3	5	3	5	3	4	3	5	4	3	5	4	3	4	5	4	3	1	2	3	1	1
1	1	1	1	1	1	1	1	7	7	7	7	7	7	7	7	7	7	7	7	7	7	7	7	7	7	7	7	7	7	7	7	7	7	7	7	7	7	7	1	7	7	7	7	1	2	3	1	1
1	1	1	1	1	4	4	4	5	5	5	4	4	4	4	4	3	4	4	4	5	4	5	4	4	4	4	4	4	4	4	4	4	4	4	4	4	4	4	4	4	4	4	4	1	2	3	1	1
1	1	1	1	1	4	4	4	4	4	4	4	5	4	4	4	4	4	4	4	4	4	4	4	4	4	4	4	4	4	4	4	4	4	4	4	4	4	4	4	4	4	4	4	1	2	3	1	1
1	1	1	1	1	4	4	4	4	4	4	4	4	4	4	4	4	4	4	4	4	4	4	4	4	4	4	4	4	4	4	4	4	4	4	4	4	4	4	4	5	5	5	5	1	2	3	1	1
1	1	1	1	1	4	4	4	4	4	4	4	4	4	4	4	5	4	4	4	4	4	4	4	4	4	4	4	4	4	4	4	4	4	4	4	4	4	4	4	4	4	4	4	1	2	3	1	1
1	1	1	1	1	4	4	4	4	4	4	4	4	4	4	4	4	4	4	4	4	4	4	4	5	4	4	4	4	4	4	4	4	4	4	4	4	4	4	4	4	4	4	4	1	2	3	1	1
1	1	1	1	1	4	4	4	4	4	4	4	4	4	4	4	4	4	4	4	4	4	5	4	4	4	4	4	4	4	4	4	4	4	4	4	4	4	4	4	4	4	4	4	1	2	3	1	1
1	1	1	1	1	4	4	4	4	4	4	4	4	4	4	4	4	5	4	5	3	4	3	4	4	4	4	4	4	4	4	4	4	5	4	4	4	4	3	3	4	4	3	5	1	2	3	1	1
1	1	1	1	1	4	4	4	4	4	4	4	4	4	4	4	4	4	4	4	4	4	4	4	3	4	4	4	4	4	4	4	4	4	4	4	4	4	4	4	4	4	4	4	1	2	3	1	1
1	1	1	1	1	4	4	4	4	4	4	4	4	4	3	4	4	4	4	4	4	4	4	4	4	4	4	4	4	4	4	4	4	4	4	4	4	4	4	4	4	4	4	4	1	2	3	1	1
1	1	1	1	1	4	4	4	4	4	4	4	4	4	4	4	4	4	4	4	4	4	4	4	4	1	6	6	1	5	5	2	6	7	6	3	5	4	3	5	3	4	4	3	1	2	3	1	1
1	1	1	1	1	4	4	4	4	4	4	4	3	4	4	4	4	4	4	4	4	4	4	4	4	4	4	4	4	4	4	4	4	4	4	4	4	4	4	4	4	4	4	4	1	2	3	1	1
1	1	1	1	1	4	4	3	4	4	4	4	4	4	4	4	4	4	4	4	4	4	4	4	4	4	4	4	4	4	4	4	4	4	4	4	4	4	4	4	4	4	4	4	1	2	3	1	1
1	1	1	1	1	4	3	4	4	4	4	4	4	4	4	4	4	4	4	4	4	4	4	4	4	4	4	4	4	4	4	4	4	4	4	4	4	4	4	4	4	4	4	4	1	2	3	1	1
1	1	1	1	1	5	5	5	5	5	5	5	5	5	5	5	5	5	5	5	5	5	5	5	5	5	5	5	5	5	5	5	5	5	5	5	5	5	4	5	5	5	5	5	1	2	3	1	1
1	1	1	1	1	6	5	6	5	6	5	5	5	4	4	4	4	5	5	5	4	5	5	4	5	4	4	5	6	6	6	4	3	6	5	6	3	5	3	5	3	5	3	5	1	2	3	1	1
1	1	1	1	1	7	1	4	5	3	6	2	7	1	4	5	3	6	2	7	1	4	5	3	6	2	7	1	4	5	3	6	2	7	1	4	5	3	6	2	7	1	4	4	1	2	3	1	1
1	1	1	1	1	5	4	4	5	4	5	5	5	4	6	4	4	5	5	5	5	4	4	4	6	4	4	4	6	6	6	6	6	6	6	4	4	4	5	6	5	6	5	4	1	2	3	1	1
1	1	1	1	1	5	5	5	5	4	4	4	4	4	4	4	4	4	4	4	4	4	4	4	4	4	4	4	5	4	5	4	6	6	6	6	6	6	5	4	6	6	6	6	1	2	3	1	1
1	1	1	1	1	4	5	5	5	5	4	5	5	4	5	4	5	4	5	5	4	5	5	5	5	5	4	4	5	4	5	4	5	4	5	5	5	4	4	5	5	5	4	5	1	2	3	1	1
1	1	1	1	1	5	5	5	5	4	4	5	5	4	4	4	5	5	5	5	5	5	5	4	4	4	4	4	4	4	4	5	5	5	5	5	5	5	5	5	5	5	5	5	1	2	3	1	1
1	1	1	1	1	5	3	5	4	4	4	4	4	4	4	4	4	5	5	5	3	3	3	3	4	4	5	5	4	4	5	4	3	5	5	3	5	4	4	3	5	5	3	5	1	2	3	1	1
1	1	1	1	1	5	4	4	4	3	3	3	3	3	3	3	3	3	3	3	4	4	4	4	4	4	4	4	4	4	4	4	4	4	4	4	4	4	4	4	4	4	4	4	1	2	3	1	1
1	1	2	1	1	4	4	4	4	4	4	4	4	4	4	4	4	4	5	4	4	4	4	4	4	4	4	4	4	4	4	4	4	4	4	4	4	4	4	4	4	4	4	4	1	2	3	1	1
1	1	1	1	1	4	3	3	4	4	5	2	3	4	5	3	4	4	3	4	5	4	4	4	4	4	4	4	4	4	4	4	4	4	4	6	5	5	4	5	4	4	4	4	1	2	3	1	1
1	1	1	1	1	4	4	5	4	3	3	4	6	3	5	6	4	4	6	4	4	3	7	4	7	7	7	7	4	4	4	4	5	6	6	6	7	5	4	6	2	6	7	7	1	2	3	1	1
1	1	1	1	1	5	5	5	5	5	5	5	6	3	5	4	6	5	6	6	5	4	4	6	6	6	6	6	6	4	4	4	6	3	4	4	6	4	5	4	5	5	4	5	1	2	3	1	1
1	1	1	1	1	3	3	3	3	5	2	3	4	1	1	1	3	2	2	1	1	1	5	5	6	6	6	6	5	4	5	5	5	4	5	5	4	4	3	4	4	5	6	7	1	2	3	1	1
1	1	1	1	1	5	5	5	5	4	5	4	4	4	5	5	5	5	5	5	5	5	5	5	5	5	5	5	5	5	5	5	5	5	5	5	5	5	5	5	5	5	5	5	1	2	3	1	1
1	1	1	1	1	5	5	5	5	5	5	5	5	5	5	5	5	5	5	5	5	5	5	5	5	5	5	5	5	5	5	5	5	5	5	5	5	5	5	5	5	5	5	5	1	2	3	1	1
1	1	1	1	1	5	5	5	5	5	5	6	6	5	5	5	6	5	5	6	5	5	6	5	6	5	6	5	5	6	5	5	5	6	5	5	5	5	5	5	5	5	5	5	1	2	3	1	1
1	1	1	1	1	5	5	5	5	5	5	5	5	5	5	5	5	5	5	5	5	5	5	5	5	5	5	5	5	5	5	5	5	5	5	5	5	5	5	5	5	5	5	5	1	2	3	1	1
1	1	1	1	1	5	5	5	5	5	5	5	5	5	5	5	4	4	4	4	4	4	4	4	4	4	4	4	4	4	4	4	4	4	4	4	4	4	4	4	4	4	4	4	1	2	3	1	1
5	5	5	5	5	5	5	5	5	5	5	5	5	4	4	5	5	4	4	4	4	4	4	4	4	4	4	4	4	4	4	4	5	4	5	4	4	4	4	4	4	4	4	4	1	2	3	1	1
5	5	5	5	5	5	5	5	5	5	5	5	5	5	5	5	5	5	5	5	5	5	5	5	5	5	5	5	5	5	5	5	5	4	5	5	5	5	5	5	5	5	5	5	1	2	3	1	1
5	5	5	5	5	5	5	5	5	5	5	5	5	5	5	5	5	5	5	5	5	5	5	5	5	5	5	5	5	5	5	5	5	5	5	5	5	5	4	4	4	5	5	5	1	2	3	1	1
5	5	5	5	5	5	5	5	5	5	5	5	5	5	5	5	6	5	5	5	5	5	5	5	5	5	5	5	5	5	5	5	5	5	5	5	5	5	5	5	5	5	5	5	1	2	3	1	1
5	5	5	5	5	5	5	5	5	5	5	5	5	5	5	5	5	5	5	5	5	5	5	5	6	5	5	5	5	5	5	5	5	5	5	5	5	5	5	5	5	5	5	5	1	2	3	1	1
5	5	5	5	5	5	5	5	5	5	5	5	5	5	5	5	5	5	5	5	6	5	5	5	5	5	5	5	5	6	5	5	5	5	5	5	5	5	5	5	5	5	5	5	1	2	3	1	1
5	5	5	5	5	5	5	5	5	5	5	5	5	5	5	5	5	5	5	5	5	5	5	5	5	5	5	5	5	5	5	5	5	5	5	5	5	5	5	5	5	5	5	5	1	2	3	1	1
5	5	5	5	5	4	4	4	4	4	4	4	4	5	4	5	4	5	5	4	5	5	4	4	5	4	5	4	5	5	4	4	5	3	5	5	5	4	5	4	5	4	4	5	1	2	3	1	1
5	5	5	5	6	6	6	6	5	6	4	7	7	7	5	5	5	5	5	5	5	6	5	5	5	5	5	6	6	6	6	6	6	6	6	4	4	4	6	5	5	4	4	4	1	2	3	1	1
5	5	6	6	6	6	6	6	6	5	6	6	6	4	4	5	4	4	4	3	5	4	4	4	6	5	6	6	6	6	6	6	6	6	6	6	6	6	3	2	2	2	2	6	1	2	3	1	1
5	6	4	5	4	4	4	4	4	4	4	4	4	4	4	4	4	4	4	4	4	4	4	4	4	4	4	4	4	4	4	4	4	4	5	4	4	4	4	4	4	4	4	4	1	2	3	1	1
5	6	5	6	6	5	5	5	5	6	6	5	6	6	5	5	5	5	5	6	6	5	5	5	6	5	5	5	5	5	4	4	4	4	5	6	5	5	3	3	4	5	6	6	1	2	3	1	1
6	4	4	4	4	4	4	4	4	4	5	5	5	5	4	4	4	4	4	4	4	4	4	4	4	4	4	4	4	4	4	4	4	4	4	4	5	4	4	4	4	5	5	5	1	2	3	1	1
6	4	4	5	5	5	5	5	5	6	6	6	5	5	5	3	3	2	3	3	4	3	4	5	6	6	6	6	6	5	3	4	4	4	5	5	5	5	4	4	4	4	4	4	1	2	3	1	1
6	4	7	5	5	6	6	6	6	5	5	5	6	4	5	3	5	5	7	6	6	6	7	6	7	7	7	7	4	5	4	4	4	4	6	6	6	5	5	6	6	6	5	4	1	2	3	1	1
6	5	5	4	5	5	5	5	5	5	6	6	5	6	6	5	5	5	5	6	5	5	6	5	5	6	7	7	5	5	6	7	5	5	5	6	6	6	6	6	4	4	2	2	1	2	3	1	1
6	5	5	6	5	6	6	6	6	4	6	5	6	7	6	6	5	4	5	4	4	4	4	5	6	6	6	6	6	6	6	6	6	6	6	6	6	6	4	4	4	6	6	5	1	2	3	1	1
6	6	4	4	4	3	3	3	3	3	2	3	3	4	3	5	3	4	4	3	5	3	5	3	4	4	3	3	5	2	3	3	5	3	5	3	3	3	2	5	4	3	4	3	1	2	3	1	1
6	6	5	6	6	7	5	6	5	6	6	5	6	5	6	5	6	6	5	5	6	6	5	5	5	5	5	6	5	5	5	5	6	6	4	5	5	5	6	4	5	4	6	4	1	2	3	1	1
6	6	6	4	6	5	3	3	4	2	5	3	4	4	4	4	3	3	4	4	4	4	4	4	6	6	6	6	4	4	4	4	4	4	4	4	4	4	4	4	5	5	5	5	1	2	3	1	1
6	6	6	5	5	6	5	5	5	6	5	6	5	5	5	5	5	5	5	5	5	5	6	5	5	5	5	6	5	5	5	5	6	5	5	5	5	5	6	5	6	5	2	5	1	2	3	1	1
6	6	6	5	5	5	5	5	5	5	5	5	5	5	5	5	5	5	5	5	5	5	5	5	5	5	5	5	5	5	5	5	5	5	5	5	5	5	5	5	5	5	5	5	1	2	3	1	1
6	6	6	5	5	5	5	5	5	5	5	5	5	5	5	5	5	5	5	5	5	5	5	5	5	5	5	5	5	5	5	5	5	5	5	5	5	5	4	5	4	5	5	5	1	2	3	1	1
6	6	6	5	6	6	6	6	6	6	6	6	6	6	6	6	6	6	6	6	6	6	6	6	6	6	6	6	6	6	6	6	6	6	6	6	6	6	6	6	6	6	6	6	1	2	3	1	1
6	6	6	6	6	6	6	6	6	6	6	6	6	6	6	6	6	6	6	6	5	6	6	6	6	6	6	6	6	6	6	6	6	6	6	6	6	6	6	6	6	6	6	6	1	2	3	1	1
6	6	6	6	6	6	6	6	6	6	6	6	6	6	6	6	6	6	6	6	6	6	6	7	6	6	6	6	6	6	6	6	6	6	6	6	6	6	6	6	6	6	6	6	1	2	3	1	1
6	6	6	6	6	6	6	6	6	6	6	6	6	6	6	6	6	6	6	6	6	6	7	6	6	6	6	6	6	6	6	6	6	6	6	6	6	6	6	6	6	6	6	6	1	2	3	1	1
6	6	6	6	6	6	6	6	6	6	6	6	6	6	6	6	6	6	5	6	6	6	6	6	6	6	6	6	6	6	6	6	6	6	6	6	6	6	6	6	6	6	6	6	1	2	3	1	1
6	6	6	6	6	6	6	6	6	6	6	6	6	5	6	6	6	6	6	6	6	6	6	6	6	6	6	6	6	6	6	6	6	6	6	6	6	6	6	6	6	6	6	6	2	2	3	1	1
6	6	6	6	6	6	6	6	6	6	6	6	6	6	6	6	6	6	6	6	5	6	6	6	6	6	6	6	6	6	6	6	6	6	6	6	6	6	6	6	6	6	6	6	2	2	3	1	1
6	6	6	6	6	6	6	6	6	6	6	6	6	6	6	6	6	6	5	6	6	6	6	6	6	6	6	6	6	6	6	6	6	6	6	6	3	4	3	6	7	7	6	6	2	2	3	1	1
6	6	6	6	6	6	6	6	6	6	6	6	6	6	6	6	6	6	6	6	7	6	6	6	6	6	6	6	6	6	6	6	6	6	6	6	6	6	6	6	6	6	6	6	2	2	3	1	1
6	6	6	6	6	6	6	6	6	6	6	6	6	6	6	6	6	6	6	7	6	6	6	6	6	6	6	6	6	6	6	6	6	6	6	6	6	6	6	6	6	6	6	6	2	2	3	1	1
6	6	6	6	6	6	6	6	6	6	6	6	5	6	6	6	6	6	6	6	6	6	6	6	6	6	6	6	6	6	6	6	6	6	6	6	6	6	6	6	6	6	6	6	2	2	3	1	1
6	6	6	6	6	6	6	5	5	7	6	6	6	6	5	6	5	5	6	5	5	6	6	6	5	5	6	6	5	6	5	6	5	6	5	6	6	5	6	7	6	7	6	7	2	2	3	1	1
6	6	6	6	6	6	3	3	5	4	4	4	4	4	4	4	4	4	4	4	4	4	4	4	4	4	4	4	4	4	4	4	4	4	4	4	4	4	4	4	4	4	4	4	2	2	3	1	1
6	6	6	6	6	6	1	1	1	1	1	1	1	3	1	1	3	3	3	3	3	3	3	3	3	3	3	3	3	3	3	3	3	3	3	3	3	3	3	3	3	3	3	3	2	2	3	1	1
6	6	6	6	6	5	5	5	5	4	6	4	6	6	6	6	6	4	7	4	7	5	5	5	7	7	7	7	4	4	4	5	5	5	6	5	4	6	4	4	7	7	7	7	2	2	3	1	1
6	6	6	6	6	4	4	4	4	5	5	4	5	3	2	3	3	4	4	4	5	4	5	4	5	4	3	4	5	2	3	4	5	3	5	6	5	3	5	4	5	3	5	4	2	2	3	1	1
6	6	6	6	6	3	3	4	2	6	2	6	6	6	3	5	3	5	2	6	2	4	3	6	4	3	5	3	6	2	6	3	6	2	6	3	6	3	4	6	3	2	6	3	2	2	3	1	1
7	4	7	7	4	5	5	4	4	6	3	2	3	5	4	5	2	2	2	2	3	2	2	2	5	5	5	5	2	2	5	4	4	4	3	3	3	3	2	2	2	5	5	4	2	2	3	1	1
7	5	7	5	3	5	4	4	4	4	4	4	4	4	4	4	4	4	4	4	4	4	4	4	4	4	4	4	5	5	5	5	3	5	5	5	5	5	5	6	5	4	3	6	2	2	3	1	1
7	5	7	6	6	4	4	4	4	4	4	4	5	5	5	5	6	5	6	6	3	5	5	5	6	6	5	6	5	5	5	5	6	6	6	6	6	6	6	6	6	6	6	5	2	2	3	1	1
7	6	7	7	7	5	4	4	5	7	6	5	5	5	5	5	5	5	5	5	5	5	5	5	5	5	5	5	5	5	5	5	5	5	5	5	5	5	5	5	5	5	5	5	2	2	3	1	1
7	7	5	6	6	6	6	6	6	6	6	6	6	6	6	6	6	6	6	6	6	6	6	6	6	6	6	6	6	6	6	6	6	6	6	6	6	6	6	6	6	6	6	6	2	2	3	1	1
7	7	7	7	5	5	5	5	5	5	5	5	5	5	5	5	5	5	5	5	5	5	5	5	5	5	5	5	5	5	5	5	5	5	5	5	5	5	5	5	5	5	5	5	2	2	3	1	1
7	7	7	7	7	7	7	7	7	7	7	7	7	7	7	7	7	4	4	6	4	5	6	4	4	4	4	6	6	6	6	6	6	6	6	6	6	5	6	6	5	6	5	6	2	2	3	1	1
7	7	7	7	7	7	7	7	7	7	7	7	7	7	7	7	7	7	7	7	7	7	7	6	7	7	7	7	7	7	7	7	7	7	7	7	7	7	7	7	7	7	6	7	2	2	3	1	1
7	7	7	7	7	7	7	7	7	7	7	7	7	7	7	7	7	7	5	7	7	7	7	7	7	7	7	7	7	7	7	7	7	7	7	7	7	7	7	7	7	7	7	7	2	2	3	1	1
7	7	7	7	7	7	7	7	7	7	7	7	7	7	7	7	7	7	7	7	7	7	7	6	7	7	7	7	7	7	7	7	7	7	7	7	7	7	7	7	7	7	7	7	2	2	3	1	1
7	7	7	7	7	7	7	7	7	7	7	7	7	7	7	7	7	7	7	7	7	7	7	7	7	7	7	5	7	7	7	7	7	7	7	7	7	7	7	7	7	7	7	7	2	2	3	1	1
7	7	7	7	7	7	7	7	7	7	7	7	7	7	7	7	7	7	6	7	7	7	7	7	7	7	7	7	7	7	7	7	7	7	7	7	7	6	7	7	7	7	7	7	2	2	3	1	1
7	7	7	7	7	7	7	7	7	7	7	7	7	6	7	7	7	7	7	7	7	7	7	7	7	7	7	7	7	7	7	7	7	7	7	7	7	7	7	7	7	7	7	7	2	2	3	1	1
7	7	7	7	7	7	7	7	7	7	7	7	7	7	7	7	7	7	7	7	7	7	7	7	7	7	7	7	6	5	5	5	6	5	5	5	5	6	4	4	4	5	4	4	2	2	3	1	1
7	7	7	7	7	7	7	7	7	7	7	5	7	7	7	7	7	7	7	7	7	7	7	7	7	7	7	7	7	7	7	7	7	7	7	7	7	7	7	7	7	7	7	7	2	2	3	1	1
7	7	7	7	7	7	7	7	6	7	7	7	7	7	7	6	7	6	7	7	6	7	7	7	7	7	7	7	7	7	7	7	7	7	7	7	7	7	7	7	7	7	7	7	2	2	3	1	1
7	7	7	7	7	7	7	5	7	7	7	7	7	7	7	7	7	7	7	7	7	7	7	7	7	7	7	7	7	7	7	7	7	7	7	7	7	7	7	7	7	7	7	7	2	2	3	1	1
7	7	7	7	7	7	7	4	7	7	7	7	7	7	7	7	7	7	7	7	7	7	7	7	7	7	7	7	7	7	7	7	7	7	7	7	7	7	7	7	7	7	7	7	2	2	3	1	1
7	7	7	7	7	1	2	3	7	7	7	7	7	7	7	7	7	7	7	7	7	7	7	7	7	7	7	7	7	7	7	7	7	7	7	7	7	7	7	7	7	7	7	7	2	2	3	1	1
1	1	1	1	1	4	5	5	3	5	6	6	6	4	5	5	3	3	5	2	3	3	1	4	4	4	4	5	3	5	5	4	5	3	6	6	6	4	1	2	3	5	4	4	2	2	3	1	1
1	1	1	1	1	3	3	3	3	3	3	3	3	3	3	3	3	3	3	3	3	3	3	3	3	3	3	3	3	3	3	3	3	3	3	3	3	3	3	3	3	3	3	3	2	2	3	1	1
1	1	1	1	1	3	3	3	4	4	4	4	5	3	5	3	4	4	4	4	4	4	5	4	4	4	4	4	4	4	5	4	4	4	4	3	4	4	4	3	4	5	4	4	2	2	3	1	1
1	1	1	1	1	1	1	1	3	1	1	1	2	1	3	5	4	6	7	4	1	4	3	5	6	7	7	7	6	2	1	2	4	5	2	6	7	3	1	4	6	1	4	7	2	2	3	1	1
1	1	1	1	1	5	4	4	5	4	4	2	4	4	4	2	2	4	4	4	2	4	4	4	5	5	5	6	5	5	4	4	4	4	4	4	4	4	4	4	3	4	4	4	2	2	3	1	1
5	5	5	5	5	5	5	5	5	5	5	5	5	5	5	5	5	4	5	5	5	5	5	5	5	5	5	5	5	5	5	5	5	5	5	5	5	5	5	5	5	5	5	5	2	2	3	1	1
5	5	5	5	5	5	5	5	5	5	5	5	5	6	5	5	5	5	5	5	5	5	5	5	5	5	5	5	5	5	5	5	5	5	5	5	5	5	5	5	5	5	5	5	2	2	3	1	1
5	6	7	7	7	7	7	7	7	2	5	4	7	1	2	1	7	7	7	2	7	1	4	5	7	7	7	7	1	1	1	6	6	6	1	1	1	4	4	4	4	7	7	7	2	2	3	1	1
6	4	4	5	6	4	4	4	4	3	3	3	5	4	3	2	4	4	6	6	6	5	6	6	6	6	6	6	6	6	6	6	6	6	6	4	4	4	2	4	4	4	7	7	2	2	3	1	1
6	4	6	7	6	4	4	4	4	4	6	4	4	4	4	4	5	5	4	3	5	4	5	5	5	4	6	7	4	5	4	6	6	4	5	5	5	5	4	3	4	5	4	6	2	2	3	1	1
6	5	5	5	6	5	5	5	5	5	5	5	5	6	4	4	5	6	6	5	4	4	5	5	6	5	6	6	5	4	5	5	6	5	5	5	5	5	5	5	5	5	5	5	2	2	3	1	1
6	5	6	6	5	6	5	6	6	5	5	4	5	5	5	5	5	5	5	5	5	5	5	5	5	5	5	5	5	5	5	5	5	5	5	5	5	5	5	5	5	5	5	5	2	2	3	1	1
6	5	6	7	7	5	4	4	5	5	4	5	4	5	5	5	4	4	5	4	5	4	5	5	7	5	7	7	4	5	4	7	7	4	5	5	4	5	4	7	6	7	7	7	2	2	3	1	1
6	6	6	5	5	5	5	5	5	5	6	6	6	3	4	3	4	4	4	4	6	6	4	4	6	6	6	6	4	4	4	4	4	4	5	4	4	4	4	5	5	5	5	5	2	2	3	1	1
6	6	6	6	4	6	6	6	6	3	6	3	6	3	4	6	2	2	5	3	6	6	6	5	6	6	6	6	2	5	6	6	4	6	6	6	4	2	3	5	5	5	5	5	2	2	3	1	1
6	6	6	6	6	6	6	6	6	6	6	6	6	6	6	6	6	6	6	6	6	6	6	7	6	6	6	6	6	6	6	6	6	6	6	6	6	6	6	6	6	6	6	6	2	2	3	1	1
6	6	6	6	6	6	6	6	6	6	6	6	6	6	5	6	6	6	6	6	6	6	6	6	6	6	6	6	6	6	6	6	6	6	6	6	6	6	6	6	6	6	6	6	2	2	3	1	1
6	6	6	6	6	6	6	6	6	6	6	6	6	6	6	6	6	6	6	6	6	6	6	7	6	6	6	6	6	6	6	6	6	6	6	6	6	6	6	6	6	6	6	6	2	2	3	1	1
6	6	6	6	6	6	6	6	6	6	6	6	6	6	6	6	6	6	6	6	5	6	6	6	6	6	6	6	6	6	6	6	6	6	6	6	6	6	6	6	6	6	6	6	2	2	3	1	1
6	6	6	6	6	5	5	5	5	5	4	3	4	5	5	5	6	6	6	5	6	6	6	6	6	6	6	6	6	6	6	6	6	6	6	6	6	6	4	4	5	6	7	7	2	2	3	1	1
7	6	5	5	5	5	5	5	5	5	5	5	5	5	5	4	4	5	4	4	5	4	4	4	5	5	5	4	4	4	4	4	5	5	5	5	4	4	4	4	4	4	4	4	2	2	3	1	1
7	7	4	7	7	7	7	7	7	5	6	4	7	7	7	7	6	6	6	6	7	7	7	7	7	7	6	7	7	6	7	7	7	7	7	7	6	7	7	7	7	7	7	7	2	2	3	1	1
7	7	6	6	6	7	7	7	7	7	7	7	7	7	7	7	7	7	7	7	7	7	7	7	7	7	7	7	7	7	7	7	7	7	7	7	7	7	7	7	7	7	7	7	2	2	3	1	1
1	1	1	1	1	6	7	6	5	4	3	2	1	2	3	4	5	6	7	6	5	4	3	2	1	2	3	4	5	6	7	6	5	4	3	2	1	2	3	4	5	6	7	6	1	2	3	2	1
1	1	1	1	1	4	4	4	4	4	4	4	4	4	4	4	4	4	4	4	4	4	4	4	4	4	4	4	4	4	4	4	4	4	4	4	4	4	4	4	4	4	4	4	1	2	3	2	1
5	5	6	5	5	6	5	5	6	5	5	6	6	5	6	5	5	6	5	6	6	5	6	6	5	5	6	5	5	6	5	5	6	5	5	6	5	6	5	6	5	6	5	6	1	2	3	2	1
6	6	6	4	5	6	4	5	4	5	4	6	4	6	4	6	4	6	4	3	3	3	6	6	4	4	6	4	6	4	6	4	6	4	4	6	4	4	4	6	4	6	6	4	1	2	3	2	1
6	7	6	6	6	6	6	6	6	6	6	6	6	6	6	6	6	6	6	6	6	6	6	6	6	6	6	6	6	6	6	6	6	6	6	6	6	6	6	6	6	6	6	6	2	2	3	2	1
1	1	1	1	1	4	5	7	6	1	6	3	7	1	7	2	5	4	3	4	5	6	5	4	3	4	5	7	6	1	7	7	1	7	1	7	7	7	7	7	7	1	1	7	2	2	3	2	1
1	1	1	1	1	4	4	4	4	5	5	5	4	4	4	4	4	4	4	4	5	5	5	5	6	6	6	6	5	5	5	5	4	4	5	5	5	5	2	5	4	6	6	7	2	2	3	2	1
1	1	1	1	1	4	4	4	4	4	4	4	4	4	4	4	4	4	4	4	4	4	4	4	4	4	4	4	4	4	4	4	4	4	5	5	5	4	4	4	4	4	4	4	1	2	3	3	1
6	6	6	6	6	6	6	6	6	6	6	6	6	6	6	6	6	6	6	6	6	6	6	5	6	6	6	6	6	6	6	6	6	6	6	6	6	6	5	6	6	6	6	6	2	2	3	3	1
1	1	1	1	1	5	4	5	4	5	4	5	4	5	5	4	5	4	5	4	5	4	5	4	4	5	4	5	4	5	4	5	4	4	5	5	5	5	4	5	5	6	5	5	1	3	3	3	1
1	1	1	1	1	6	6	6	4	6	5	5	4	6	4	6	6	4	6	5	5	5	6	4	6	4	6	5	6	5	6	5	6	6	6	6	6	5	6	6	6	5	6	6	1	3	3	3	1
7	7	7	7	7	7	7	7	7	7	7	7	7	6	7	7	7	7	7	7	7	7	7	7	7	7	7	7	7	7	7	7	7	7	7	7	7	7	7	7	7	7	7	7	2	3	3	3	1
1	1	1	1	1	3	3	3	3	3	3	3	3	3	3	3	3	3	3	3	3	3	3	7	7	7	7	7	4	4	4	4	4	6	6	6	6	6	6	6	6	6	6	3	1	2	3	4	1
1	1	1	1	1	4	3	4	4	4	4	4	4	4	4	4	4	4	4	4	4	4	4	4	5	3	5	5	3	4	4	4	4	4	4	4	4	4	4	4	4	4	4	4	2	2	3	4	1
5	5	6	6	6	5	5	6	5	5	5	6	5	6	6	5	7	7	7	6	6	6	7	6	7	6	5	7	6	6	6	6	6	5	5	6	7	6	6	7	7	6	6	6	2	2	3	4	1
1	1	1	1	1	6	5	6	4	5	6	5	6	5	6	7	4	5	6	5	5	3	2	5	5	4	6	5	4	6	2	4	5	4	5	6	7	5	4	7	5	6	7	7	1	2	4	1	1
1	1	1	1	1	3	5	5	2	3	5	3	5	3	5	3	3	5	3	3	5	6	3	5	3	5	3	6	3	5	5	3	3	5	3	5	6	3	5	5	3	5	5	3	1	2	4	1	1
1	1	1	1	1	4	2	4	2	5	2	4	2	4	2	4	5	3	3	5	3	5	3	5	3	5	3	3	5	3	3	3	5	3	5	3	5	3	5	3	3	5	3	3	1	2	4	1	1
1	1	1	1	1	4	4	4	3	4	3	3	4	4	4	4	4	4	4	4	3	3	3	5	5	5	5	5	4	4	4	3	5	5	5	5	5	5	2	4	4	6	6	6	1	2	4	1	1
1	1	1	1	1	5	5	5	5	5	5	5	5	5	5	5	4	4	4	4	3	3	4	3	3	4	3	4	3	3	4	4	4	3	4	4	4	3	4	4	3	4	4	3	1	2	4	1	1
1	2	2	1	1	5	4	4	4	3	3	3	2	1	3	4	2	2	3	1	3	3	4	2	4	4	4	4	2	5	2	5	4	4	5	5	5	5	3	3	3	5	5	4	1	2	4	1	1
1	1	1	1	1	5	5	5	5	5	5	5	5	5	5	5	5	5	5	5	5	5	5	5	5	5	5	5	5	5	5	5	5	5	5	5	5	5	5	5	5	5	5	5	1	2	4	1	1
1	1	1	1	1	4	5	5	4	5	5	3	5	4	6	5	5	5	5	6	5	4	5	4	5	5	5	5	4	4	5	6	5	5	5	5	5	5	6	6	6	6	6	6	1	2	4	1	1
1	1	1	1	1	3	3	4	4	3	3	3	3	3	3	3	3	2	2	2	4	4	6	5	5	5	5	5	4	4	4	4	4	4	5	5	5	4	3	4	4	4	5	6	1	2	4	1	1
1	1	1	1	1	3	6	4	2	2	3	2	2	2	3	3	2	3	4	1	2	3	2	5	5	5	5	4	4	4	4	3	3	4	5	5	4	2	2	4	2	7	7	7	1	2	4	1	1
1	1	1	1	1	3	5	5	5	3	3	3	3	4	4	4	3	4	4	3	2	3	2	4	4	4	3	2	4	4	4	4	4	4	3	3	5	5	5	4	2	7	7	7	1	2	4	1	1
1	1	1	1	1	4	6	5	6	5	5	6	5	4	4	4	5	5	5	4	4	4	5	5	4	4	5	4	5	4	5	6	5	6	5	5	6	5	5	5	6	6	6	6	1	2	4	1	1
5	5	5	5	5	5	5	5	5	5	5	5	5	5	5	5	5	5	5	5	5	5	5	5	5	4	4	6	6	6	6	6	6	6	6	6	6	6	6	6	6	6	6	6	1	2	4	1	1
5	5	5	5	5	5	5	5	5	5	4	3	6	6	6	6	5	5	5	5	5	5	5	5	5	5	5	5	5	5	5	5	5	5	5	5	5	5	5	5	5	5	5	5	1	2	4	1	1
6	4	4	6	6	6	6	6	6	4	4	5	5	5	5	6	7	7	5	6	7	6	6	7	6	7	7	7	7	7	7	7	7	7	7	6	6	6	6	7	7	6	6	7	1	2	4	1	1
6	4	6	6	5	5	4	4	5	5	5	6	6	7	5	7	6	5	5	6	5	6	5	6	6	6	6	6	5	5	6	5	6	4	4	4	4	4	4	4	4	7	4	5	1	2	4	1	1
6	4	6	6	6	5	3	3	3	6	5	6	6	2	2	4	6	3	5	2	4	3	5	5	5	5	5	5	3	3	3	4	4	4	5	5	4	5	3	3	2	6	6	5	1	2	4	1	1
6	5	5	6	5	5	6	6	5	5	6	6	5	5	5	5	5	6	5	5	5	5	5	5	6	6	5	5	5	5	5	4	5	4	5	5	5	5	5	5	5	5	5	5	1	2	4	1	1
6	5	6	5	6	5	5	5	5	5	6	5	5	5	6	5	5	4	4	4	5	4	6	6	6	6	6	6	5	5	5	4	4	4	5	5	5	5	3	4	5	6	6	6	1	2	4	1	1
6	5	6	6	3	3	4	5	5	5	3	3	3	4	5	5	6	5	4	5	6	5	6	7	7	6	6	7	6	7	6	6	5	6	5	6	5	7	7	6	5	6	7	7	1	2	4	1	1
6	5	6	7	5	5	5	6	5	6	3	6	5	3	6	6	3	6	5	3	5	3	5	6	2	6	4	6	2	6	5	3	6	3	3	6	5	6	7	5	2	5	6	6	1	2	4	1	1
6	5	7	6	5	3	3	4	3	4	5	3	5	6	6	3	3	2	2	1	2	3	2	2	2	6	6	6	3	2	3	5	6	7	6	5	6	5	4	5	2	6	7	4	1	2	4	1	1
6	6	3	5	5	3	5	5	5	5	5	5	3	5	6	4	5	4	6	6	4	4	5	3	5	4	4	5	5	5	5	5	6	6	7	4	6	3	2	5	5	4	5	7	1	2	4	1	1
6	6	6	6	5	6	5	5	5	5	4	4	5	5	5	4	6	6	6	4	2	2	2	4	7	7	7	7	4	4	4	6	5	5	7	7	4	4	1	3	2	7	5	6	1	2	4	1	1
6	6	6	7	6	5	5	5	6	5	5	5	6	4	5	6	6	5	6	4	5	5	6	5	6	6	6	6	6	5	5	5	6	5	5	6	6	6	4	5	5	6	5	5	2	2	4	1	1
6	7	6	7	6	6	6	7	6	7	5	5	7	5	6	7	6	6	6	6	6	7	7	5	7	7	5	6	6	7	6	7	7	6	7	6	7	6	6	7	7	5	7	5	2	2	4	1	1
7	5	7	7	4	5	5	5	5	4	5	5	6	6	6	6	6	6	6	6	6	6	5	5	5	4	5	7	7	7	7	7	7	7	7	7	5	5	4	2	7	7	7	7	2	2	4	1	1
7	6	4	6	5	7	7	6	6	1	4	5	6	4	2	3	4	3	4	5	5	5	6	6	6	6	6	6	3	6	5	7	5	6	6	7	6	6	7	7	7	7	6	6	2	2	4	1	1
7	6	6	6	6	6	6	6	5	5	5	5	6	5	5	5	3	3	3	3	1	1	4	4	5	5	5	5	4	4	3	3	3	3	3	3	3	3	3	3	3	4	5	6	2	2	4	1	1
1	1	1	1	1	5	5	5	5	5	5	5	6	6	6	3	3	3	3	3	3	3	5	5	5	5	5	5	5	5	5	5	6	6	6	6	6	6	6	6	3	6	6	6	2	2	4	1	1
1	1	1	1	1	5	5	5	5	3	3	3	5	5	5	4	3	3	5	3	4	4	3	4	5	4	5	4	3	3	3	4	4	3	5	5	5	5	4	5	3	4	4	6	2	2	4	1	1
1	1	1	1	1	5	2	2	2	1	4	4	4	4	2	2	6	5	5	3	3	3	5	5	6	6	6	6	4	5	5	4	6	6	6	6	6	6	2	2	2	7	7	7	2	2	4	1	1
1	1	1	1	1	3	3	2	4	4	3	4	3	4	3	3	3	4	3	4	2	3	3	4	3	3	3	4	4	3	3	4	3	4	3	4	3	4	3	4	4	3	3	4	2	2	4	1	1
1	1	1	1	1	5	6	6	6	6	5	5	5	6	3	6	6	6	6	6	4	3	6	3	5	4	5	5	5	5	5	5	5	5	6	6	6	6	6	6	6	6	6	7	2	2	4	1	1
1	1	1	1	1	5	4	4	4	5	3	1	3	3	3	3	3	3	3	3	3	3	5	3	3	3	3	4	4	4	5	4	3	4	5	4	3	4	4	3	4	4	4	4	2	2	4	1	1
5	5	5	5	5	5	5	5	5	3	3	6	6	6	6	6	6	6	6	6	6	6	6	6	6	6	6	6	4	4	4	4	4	4	7	7	7	4	4	4	4	4	4	4	2	2	4	1	1
5	5	5	5	5	4	5	4	4	5	5	5	5	5	4	5	4	5	5	4	5	4	4	5	5	5	5	5	6	6	6	5	5	4	6	6	4	4	4	4	4	5	6	6	2	2	4	1	1
6	4	6	5	4	3	4	4	3	3	3	3	5	5	5	5	5	5	5	5	5	5	5	4	4	4	5	5	5	6	5	4	4	5	6	6	6	6	3	3	3	6	6	6	2	2	4	1	1
6	5	6	5	5	5	5	5	5	5	4	5	5	5	5	5	5	4	5	5	5	4	5	5	5	4	5	5	5	5	5	5	5	5	5	5	5	5	5	4	5	5	5	5	2	2	4	1	1
6	5	6	5	6	5	5	5	4	5	4	4	4	5	5	5	5	5	6	5	5	4	5	5	5	5	5	5	4	5	4	5	5	5	5	4	5	4	5	5	5	5	6	5	2	2	4	1	1
6	5	6	6	3	4	5	5	5	2	3	2	3	4	4	3	2	2	2	4	6	5	6	4	5	5	5	5	3	4	3	6	6	6	6	3	3	3	2	3	4	5	6	4	2	2	4	1	1
6	5	7	6	4	6	6	6	7	5	6	5	6	5	5	6	2	2	2	2	2	1	4	4	5	5	5	5	4	4	2	5	5	4	4	4	3	3	2	3	2	3	2	2	2	2	4	1	1
6	5	7	6	4	4	5	5	5	4	4	4	4	3	5	5	5	5	5	3	5	5	5	5	6	6	6	6	4	4	5	5	5	5	5	5	5	5	4	4	4	5	4	6	2	2	4	1	1
6	5	7	6	6	6	6	6	6	5	6	6	6	4	3	2	5	5	5	4	5	4	5	6	6	6	6	6	5	5	4	4	4	5	5	6	6	5	3	2	2	5	6	7	2	2	4	1	1
6	5	7	6	6	4	4	4	4	3	3	4	4	5	5	6	5	5	5	6	6	2	2	6	4	5	5	5	6	6	5	4	4	6	6	6	6	4	4	4	4	6	5	5	2	2	4	1	1
6	6	4	6	4	6	2	2	2	1	3	2	3	2	2	3	4	4	5	1	2	1	2	5	5	5	5	5	5	4	2	4	4	3	6	4	3	4	2	4	4	6	6	6	2	2	4	1	1
7	3	7	7	7	5	6	6	6	6	6	6	7	5	6	6	4	5	5	5	6	4	4	4	3	3	4	4	4	5	5	5	5	6	6	6	6	6	6	5	5	6	6	6	2	2	4	1	1
7	6	6	7	6	5	4	4	4	3	6	6	6	7	5	5	6	7	7	2	4	4	6	5	7	7	7	7	6	5	6	6	6	6	6	6	4	6	5	4	1	4	3	7	2	2	4	1	1
6	3	6	6	4	4	2	2	2	5	5	2	5	4	3	4	3	2	2	2	5	2	2	6	6	6	6	6	2	2	2	4	4	6	6	6	4	6	2	2	4	6	4	6	1	3	4	1	1
6	4	6	6	6	3	3	3	2	2	4	4	4	1	4	4	5	3	5	5	3	4	2	5	5	5	5	5	6	4	5	5	5	5	5	5	5	5	2	3	3	4	5	5	2	5	4	1	1
7	4	7	6	6	4	4	4	4	2	4	3	4	4	4	3	4	3	4	3	5	4	4	4	6	6	6	6	5	5	4	4	4	4	5	5	5	5	2	3	4	5	6	6	2	2	4	2	1
6	3	5	6	5	4	4	5	5	2	4	4	5	2	2	2	3	3	6	5	6	3	4	5	5	5	5	5	5	4	5	6	6	6	6	6	6	6	4	3	4	6	5	5	2	3	4	2	1
6	5	6	6	6	5	5	5	5	4	5	5	5	4	4	4	6	6	6	6	6	6	6	6	6	6	6	6	5	5	5	5	5	5	5	5	5	5	5	5	5	5	5	5	1	2	4	3	1
6	6	6	6	6	5	5	6	6	6	5	5	6	5	5	5	5	5	5	5	5	5	5	5	6	6	6	6	6	6	6	6	5	5	6	5	6	6	6	6	5	5	5	5	2	2	4	3	1
6	3	6	2	6	4	3	2	2	2	4	5	5	5	5	5	5	4	5	4	4	5	5	5	4	5	5	5	4	5	5	4	5	5	4	5	5	6	5	4	5	5	5	6	1	3	4	3	1
7	6	6	5	6	6	6	6	6	6	6	6	6	5	5	5	6	5	5	5	4	5	5	5	6	5	5	5	6	5	5	5	6	6	6	5	5	5	5	6	6	7	7	5	2	2	4	4	1
1	1	1	1	1	4	4	4	4	4	4	4	3	4	4	4	4	4	4	4	4	4	4	4	4	4	4	4	4	4	4	4	4	4	4	4	4	4	4	4	4	4	4	4	2	4	4	4	1
1	1	1	1	1	4	4	4	5	5	5	5	5	5	5	5	5	5	5	5	5	5	5	4	5	5	5	5	5	5	5	5	5	5	5	5	5	5	5	5	5	5	5	5	1	2	1	1	2
1	1	1	1	1	5	5	5	5	5	5	5	5	5	5	5	5	5	5	5	5	5	5	5	5	5	5	5	5	5	5	5	5	5	5	5	5	5	5	5	5	5	5	5	2	2	1	1	2
7	5	5	5	5	5	5	5	5	5	5	5	5	5	5	5	5	5	5	5	5	5	5	5	5	5	5	5	5	5	5	7	5	5	5	5	5	5	5	5	5	5	5	5	2	2	2	1	2
6	6	6	4	5	4	4	4	4	5	5	5	5	5	5	5	5	5	5	5	5	5	5	5	5	5	5	5	5	5	5	5	5	5	5	5	5	5	5	5	5	5	5	5	2	3	2	1	2
6	6	7	7	6	6	6	6	6	7	6	7	6	6	6	6	6	6	6	6	7	6	6	6	7	7	7	7	6	6	6	6	6	6	6	6	6	6	6	6	6	7	7	6	2	2	2	2	2
6	5	6	4	6	6	6	6	6	5	6	6	5	5	5	5	5	6	6	6	5	5	5	5	6	6	6	6	6	6	6	6	6	6	6	6	6	6	6	6	6	6	7	7	2	2	2	2	2
7	5	6	4	4	5	5	4	4	6	4	4	5	5	4	5	5	4	4	5	6	4	5	5	6	6	6	6	4	5	4	4	5	4	5	5	4	4	4	4	4	5	6	6	2	2	2	2	2
6	6	6	6	6	6	6	6	6	6	6	6	6	5	6	6	6	6	6	6	6	6	6	6	6	6	6	6	6	6	6	6	6	6	6	6	6	6	6	6	6	6	6	6	2	1	3	1	2
1	1	1	1	1	5	6	6	5	6	4	5	5	5	5	6	5	4	4	2	6	6	6	5	6	5	6	5	6	5	6	5	6	5	5	5	5	6	3	5	6	6	5	6	1	2	3	1	2
1	1	1	1	1	4	5	5	5	5	4	4	5	5	5	5	5	5	5	5	7	7	7	7	7	7	7	7	7	7	7	7	7	7	7	7	7	7	7	7	7	7	7	7	1	2	3	1	2
1	1	1	1	1	3	3	3	3	3	3	3	3	3	3	3	3	3	3	3	2	3	3	3	3	3	3	3	3	3	3	3	3	3	3	3	3	3	3	3	3	3	3	3	1	2	3	1	2
1	1	1	1	1	1	7	7	7	7	7	7	7	7	7	7	7	7	7	7	7	7	7	7	7	7	7	7	7	7	7	7	7	7	7	7	7	7	7	7	7	7	7	7	1	2	3	1	2
1	1	1	1	1	1	5	5	5	5	5	5	5	5	5	5	5	5	5	5	5	5	5	5	5	5	5	5	5	5	5	5	5	5	5	5	5	5	5	5	5	5	5	5	1	2	3	1	2
1	1	1	1	1	4	4	4	4	4	4	5	5	5	5	5	5	5	5	5	5	5	5	4	5	4	6	5	5	5	4	5	5	5	5	4	5	5	5	5	5	5	5	5	1	2	3	1	2
1	1	1	1	1	4	4	4	4	4	4	4	4	4	4	4	4	4	3	4	4	4	4	4	4	4	4	4	4	4	4	4	4	4	4	4	4	4	4	4	4	4	4	4	1	2	3	1	2
1	1	1	1	1	6	6	6	6	6	6	6	6	4	4	4	4	4	4	4	4	4	4	4	4	4	4	4	4	4	4	4	4	4	4	4	4	4	4	4	4	4	4	4	1	2	3	1	2
1	1	1	1	1	5	5	5	5	5	5	5	5	5	5	5	5	5	5	5	5	5	5	5	5	5	5	5	5	5	5	5	5	5	5	5	5	5	5	5	5	5	5	5	1	2	3	1	2
1	1	1	1	1	6	5	5	5	5	5	5	5	5	5	2	5	5	5	5	5	5	5	5	5	5	5	5	5	5	5	5	5	5	5	5	5	5	5	5	5	5	5	5	1	2	3	1	2
1	1	1	1	1	3	5	5	5	5	5	5	5	5	5	5	5	5	5	5	5	5	5	5	5	5	5	5	5	5	5	5	5	5	5	5	5	5	5	5	5	5	5	5	1	2	3	1	2
1	1	1	1	1	4	4	4	4	4	4	4	4	4	4	4	4	4	4	4	4	4	4	4	4	4	4	4	4	4	4	4	4	4	4	4	4	4	4	4	4	4	4	4	1	2	3	1	2
1	1	1	1	1	6	5	6	5	4	6	5	6	4	5	5	5	4	5	5	5	5	5	5	5	5	5	5	5	5	5	5	5	5	5	5	5	5	4	4	4	5	5	4	1	2	3	1	2
1	1	1	1	1	5	5	5	4	4	4	4	5	4	4	4	4	4	4	4	4	4	4	4	4	4	4	4	4	4	4	4	4	4	4	4	4	4	4	4	4	4	4	4	1	2	3	1	2
1	1	1	1	1	6	5	6	5	6	5	6	5	6	5	6	5	6	5	6	5	6	5	6	5	6	5	6	5	6	5	6	5	6	5	6	5	6	5	6	5	6	5	6	1	2	3	1	2
1	1	1	1	1	6	5	5	5	5	4	4	5	5	5	5	5	5	5	4	2	3	6	4	4	5	5	5	5	4	4	5	4	5	4	4	4	3	4	5	4	5	5	5	1	2	3	1	2
1	1	1	1	1	5	5	5	5	5	5	5	6	5	5	5	5	5	5	5	5	5	5	5	5	5	5	5	5	5	5	5	5	5	5	5	5	5	5	5	5	5	5	5	1	2	3	1	2
1	1	1	1	1	5	5	5	5	5	5	5	5	5	5	5	5	5	5	5	5	4	3	4	3	1	2	2	4	4	3	3	5	3	6	4	4	6	4	4	4	4	4	4	1	2	3	1	2
1	1	1	1	1	5	5	5	5	5	5	5	5	5	5	5	5	5	5	5	5	5	5	5	5	5	5	5	4	3	3	4	6	6	6	6	6	6	3	3	3	4	6	6	1	2	3	1	2
5	5	5	5	5	5	5	5	5	5	5	5	5	5	5	5	5	5	5	5	5	4	5	5	5	5	5	5	5	5	5	5	5	5	5	5	5	5	5	5	5	5	5	5	1	2	3	1	2
5	5	5	5	5	5	5	5	5	5	5	5	5	5	5	5	5	5	5	5	5	5	5	5	5	5	5	6	5	5	5	5	5	5	5	5	5	5	5	5	5	5	5	5	1	2	3	1	2
5	5	5	5	5	5	4	4	4	4	5	5	5	5	5	5	5	5	5	5	5	5	5	5	4	4	4	4	5	5	5	5	5	5	5	5	5	5	5	5	5	5	5	5	1	2	3	1	2
5	5	5	6	5	4	4	4	4	5	4	3	5	5	5	3	5	5	5	2	4	4	5	5	6	5	6	6	4	5	6	5	5	4	5	4	4	4	2	5	5	5	6	7	1	2	3	1	2
6	4	5	5	3	3	7	3	6	3	6	2	5	6	3	5	6	2	4	2	5	6	2	5	2	5	2	5	5	3	5	3	5	5	3	5	4	3	5	3	3	4	5	3	1	2	3	1	2
6	5	5	5	6	6	6	6	6	4	6	6	6	6	6	6	6	6	6	4	6	6	6	6	6	6	6	6	6	6	6	6	6	6	6	6	6	6	6	6	6	6	6	6	1	2	3	1	2
6	6	4	6	7	6	6	6	6	6	6	6	6	6	6	6	6	6	6	6	6	6	6	6	6	6	6	6	6	6	6	6	6	6	6	6	6	6	6	6	6	6	6	6	1	2	3	1	2
6	6	5	5	5	6	6	6	6	6	6	6	6	6	6	6	6	6	6	6	6	6	6	6	6	6	5	6	5	5	5	6	6	5	5	6	5	6	6	6	5	6	5	6	1	2	3	1	2
6	6	5	5	6	6	6	6	6	2	5	4	6	3	3	4	4	4	4	4	4	4	4	4	4	4	4	4	4	4	4	4	4	4	4	4	4	4	4	4	4	4	4	4	1	2	3	1	2
6	6	5	5	6	5	6	6	5	6	5	6	5	6	6	6	6	5	5	6	6	6	6	6	6	6	6	6	6	6	6	6	6	6	6	6	6	6	6	6	6	6	6	6	1	2	3	1	2
6	6	6	5	6	6	6	6	6	6	6	6	6	6	6	6	6	6	6	6	6	6	6	6	6	6	7	6	6	6	6	6	6	6	6	6	6	6	6	6	6	6	6	6	1	2	3	1	2
6	6	6	6	5	6	6	5	7	5	5	4	6	4	6	5	6	5	6	6	6	6	5	6	6	6	6	6	6	6	6	5	6	5	5	5	6	6	4	6	4	7	6	6	1	2	3	1	2
6	6	6	6	6	6	6	6	6	6	6	6	6	6	6	6	6	6	7	6	6	6	6	6	6	6	6	6	6	6	6	6	6	6	6	6	6	6	6	6	6	6	6	6	1	2	3	1	2
6	6	6	6	6	6	6	6	6	6	6	6	6	6	6	6	6	6	6	6	6	6	5	6	6	6	6	6	6	6	6	6	6	6	6	6	6	6	6	6	6	6	6	6	1	2	3	1	2
6	6	6	6	6	6	6	6	6	6	6	6	6	5	6	6	6	6	6	6	6	6	6	6	6	6	6	6	6	6	6	6	6	6	6	6	6	6	6	6	6	6	6	6	1	2	3	1	2
6	6	6	6	6	6	6	6	6	4	6	6	6	4	6	4	4	4	4	4	5	3	6	6	5	6	5	6	6	4	5	6	6	5	5	6	6	6	5	6	6	5	5	6	2	2	3	1	2
6	6	6	6	6	6	6	6	6	4	5	5	6	4	4	4	5	6	6	4	4	4	6	6	6	6	6	6	4	5	5	5	5	6	5	6	6	6	4	3	3	5	5	5	2	2	3	1	2
7	5	4	6	5	5	5	5	5	5	4	4	5	4	4	5	4	4	4	4	4	4	4	5	4	5	4	5	5	5	4	5	4	4	5	4	5	5	5	5	4	4	5	4	2	2	3	1	2
7	6	5	5	4	5	5	5	5	4	4	4	4	5	4	5	4	4	4	4	4	4	4	4	6	6	6	6	5	3	4	4	5	5	5	5	5	5	5	5	5	5	5	5	2	2	3	1	2
7	6	7	6	5	7	5	5	7	7	7	7	7	7	7	4	7	7	7	7	7	7	7	7	7	7	7	7	5	5	5	5	5	5	5	5	5	5	5	5	6	6	6	6	2	2	3	1	2
7	7	6	6	6	5	5	6	5	6	5	6	5	6	5	7	6	6	6	6	6	6	6	6	6	6	5	6	5	6	5	6	5	6	5	6	6	6	6	5	6	6	6	6	2	2	3	1	2
7	7	6	7	1	6	6	6	6	1	6	1	1	5	5	7	7	7	7	7	7	7	7	7	7	7	7	7	7	7	7	7	7	7	7	7	7	7	7	7	7	7	7	7	2	2	3	1	2
7	7	7	1	7	7	7	7	7	7	7	7	7	7	7	7	7	7	7	7	7	7	7	7	7	7	7	7	7	7	7	7	7	7	7	7	7	7	7	7	7	7	7	7	2	2	3	1	2
7	7	7	7	6	7	7	6	6	7	6	7	7	7	6	6	6	6	6	6	6	6	6	6	7	7	6	6	6	7	6	6	6	7	6	6	6	7	7	7	6	6	6	6	2	2	3	1	2
7	7	7	7	6	6	6	6	6	6	6	6	6	6	6	6	6	6	6	6	6	6	6	6	6	6	6	6	6	6	6	6	6	6	6	6	6	6	6	6	6	6	6	6	2	2	3	1	2
7	7	7	7	7	7	7	7	7	7	7	7	7	7	7	7	7	7	7	7	6	7	7	7	7	7	7	7	7	7	7	7	7	7	7	7	7	7	7	7	7	7	7	7	2	2	3	1	2
7	7	7	7	7	7	7	7	7	7	7	7	7	7	7	7	7	7	7	7	7	7	6	7	7	7	7	7	7	7	7	7	7	7	7	7	7	7	7	7	7	7	7	7	2	2	3	1	2
7	7	7	7	7	7	7	7	7	7	7	7	7	7	7	7	7	7	7	7	6	7	7	7	7	7	7	7	7	7	7	7	7	7	7	7	7	7	7	7	7	7	7	7	2	2	3	1	2
7	7	7	7	7	7	7	7	7	7	7	7	7	7	7	7	7	7	7	7	7	7	7	7	7	6	7	7	7	7	7	7	7	7	7	7	7	7	7	7	7	7	7	7	2	2	3	1	2
7	7	7	7	7	7	7	7	7	7	7	7	7	7	7	7	7	7	7	7	7	7	7	7	7	7	7	7	7	7	6	7	7	7	7	7	7	7	7	7	7	7	7	7	2	2	3	1	2
7	7	7	7	7	7	7	7	7	7	7	7	7	7	7	7	7	7	7	7	7	7	7	7	7	6	7	7	7	7	7	7	7	7	7	7	7	7	7	7	7	7	7	7	2	2	3	1	2
7	7	7	7	7	7	7	7	7	7	7	7	7	7	7	7	7	6	7	7	7	7	7	7	7	7	7	7	7	7	7	7	7	7	7	7	7	7	7	7	7	7	7	7	2	2	3	1	2
7	7	7	7	7	7	7	7	7	7	7	7	7	7	7	7	7	7	7	7	7	7	7	7	7	7	7	7	7	7	6	6	6	6	7	6	7	6	6	6	7	7	7	7	2	2	3	1	2
7	7	7	7	7	7	7	7	7	7	7	7	7	7	7	7	7	7	7	6	7	7	7	7	7	7	7	7	7	7	7	7	7	7	7	7	7	7	7	7	7	7	7	7	2	2	3	1	2
7	7	7	7	7	7	7	7	7	7	7	7	7	7	6	7	7	7	7	7	7	7	7	7	7	7	7	7	7	7	7	7	7	7	7	7	7	7	7	7	7	7	7	7	2	2	3	1	2
7	7	7	7	7	7	7	5	7	7	7	7	7	7	7	7	7	7	7	7	7	7	7	7	7	7	7	7	7	7	7	7	7	7	7	7	7	7	7	7	7	7	7	7	2	2	3	1	2
7	7	7	7	7	6	6	6	6	6	6	5	6	4	4	5	4	3	5	4	5	5	6	5	6	6	6	6	6	6	6	6	6	6	6	6	6	6	5	5	5	7	7	5	2	2	3	1	2
1	1	1	1	1	5	5	5	5	3	4	3	5	5	5	6	4	4	5	4	6	4	6	4	6	5	6	6	5	4	4	6	6	6	6	6	6	5	4	4	6	6	6	5	2	2	3	1	2
1	1	1	1	1	4	3	3	4	3	4	2	4	3	3	2	2	2	1	5	3	4	4	4	5	4	5	3	4	4	4	3	3	5	5	5	5	5	5	5	5	5	5	5	2	2	3	1	2
6	4	5	5	5	5	5	5	5	2	4	4	5	4	4	4	5	5	5	5	5	5	5	5	5	5	5	5	5	5	4	5	4	4	5	5	5	4	2	2	2	5	5	5	2	2	3	1	2
6	5	5	6	5	5	5	5	6	5	5	5	5	5	5	4	5	5	5	5	5	5	5	5	5	5	5	5	5	5	5	5	5	5	5	5	5	5	5	5	6	5	5	5	2	2	3	1	2
7	6	6	6	6	6	6	6	6	6	6	6	6	6	6	6	6	6	6	6	5	6	6	6	6	6	6	6	6	6	6	6	6	6	6	6	6	6	6	6	6	6	6	6	2	2	3	1	2
7	6	6	6	6	5	5	6	6	5	6	6	5	5	5	6	5	5	6	5	5	5	5	5	5	5	5	6	5	5	6	6	6	6	6	6	6	5	5	6	6	6	6	6	2	2	3	1	2
7	7	7	7	7	7	7	7	7	7	7	7	7	7	7	7	7	7	7	7	7	6	7	7	7	7	7	7	7	7	7	7	7	7	7	7	7	7	7	7	7	7	7	7	2	2	3	1	2
5	5	5	6	4	5	3	3	4	5	4	5	4	4	5	4	5	3	5	5	3	5	3	4	5	3	5	3	5	3	4	5	3	5	5	5	5	4	4	3	3	3	5	4	1	2	3	2	2
6	6	6	6	6	6	6	6	6	6	6	6	6	6	6	6	5	6	6	6	6	6	6	6	6	6	6	6	6	6	6	6	6	6	6	6	6	6	6	6	6	6	6	6	1	2	3	2	2
6	6	6	6	6	6	6	5	6	6	6	6	6	6	6	6	6	6	6	6	6	6	6	6	6	6	6	6	6	6	6	6	6	6	6	6	6	6	6	6	6	6	6	6	2	2	3	2	2
6	6	6	6	6	6	6	6	6	6	6	6	6	6	7	6	6	6	6	6	6	6	6	6	6	6	6	6	6	6	6	6	6	6	6	6	6	6	6	6	6	6	6	6	2	2	3	2	2
1	1	1	1	1	4	4	4	4	4	4	4	4	4	4	4	4	4	4	4	4	4	4	4	3	3	3	3	3	3	3	3	3	3	3	3	3	3	3	3	3	3	3	3	1	2	3	3	2
1	1	1	1	1	5	5	5	5	5	5	5	5	5	5	5	5	5	5	4	4	4	4	4	5	5	5	5	5	5	5	4	3	4	4	4	4	5	4	4	4	4	4	4	1	2	3	3	2
7	7	7	7	7	7	7	7	7	7	7	7	7	7	7	7	7	7	7	7	6	7	7	7	7	7	7	7	7	7	7	7	7	7	7	7	7	7	7	7	7	7	7	7	2	2	3	3	2
7	7	7	7	7	7	7	6	7	7	7	7	7	7	7	7	7	7	7	7	7	7	7	7	7	7	7	7	7	7	7	7	7	7	7	7	7	7	7	7	7	7	7	7	2	2	3	3	2
6	6	4	6	6	4	4	5	5	5	4	4	4	3	4	3	4	4	5	5	5	4	3	5	4	4	4	4	4	4	4	4	4	5	5	4	5	5	5	5	4	5	5	4	1	3	3	3	2
6	6	6	6	6	5	5	5	5	5	5	5	5	5	5	5	5	5	5	5	5	5	5	5	5	5	5	5	5	5	5	5	5	5	5	5	5	5	5	5	5	5	5	6	2	4	3	3	2
6	5	7	6	6	6	6	6	6	4	5	3	6	2	4	4	5	4	4	4	6	2	4	4	6	6	6	6	6	6	6	6	6	6	5	5	5	6	3	4	5	4	5	6	1	2	3	4	2
6	6	6	6	6	6	6	6	6	6	6	6	6	6	6	6	6	6	6	6	6	6	6	7	6	6	6	6	6	6	6	6	6	6	6	6	6	6	6	6	6	6	6	6	1	2	3	4	2
6	6	6	6	6	6	6	6	6	6	6	5	6	6	6	6	6	6	6	6	6	6	6	6	6	6	6	6	6	6	6	6	6	6	6	6	6	6	6	6	6	6	6	6	2	2	3	4	2
1	1	1	1	1	6	5	5	6	4	5	4	5	5	5	4	5	5	5	4	4	4	4	5	4	5	5	5	5	5	5	5	4	4	4	4	4	5	5	4	5	4	5	5	2	2	3	4	2
7	6	6	7	6	6	7	6	7	6	6	6	5	5	6	5	5	7	6	6	6	5	6	6	6	6	7	6	6	5	5	6	5	5	6	6	5	4	4	5	5	4	5	5	2	2	3	4	2
5	5	6	5	5	4	6	4	6	6	7	7	6	6	6	4	5	6	5	7	5	7	5	7	7	5	5	4	5	7	6	6	5	7	7	7	6	7	4	6	7	4	6	6	1	5	3	4	2
1	1	1	1	1	3	4	3	4	5	3	5	3	5	4	3	5	3	4	5	6	4	3	4	3	4	5	4	4	3	4	3	4	3	5	2	4	4	1	3	4	4	4	5	1	2	4	1	2
5	5	6	6	5	5	5	5	2	4	4	5	4	2	2	6	6	6	6	6	6	5	5	6	6	6	6	6	6	5	5	6	6	6	6	6	6	6	6	5	5	6	6	6	1	2	4	1	2
5	5	6	6	6	6	5	5	5	5	5	4	6	4	4	4	5	5	5	5	4	4	6	4	6	6	6	6	6	6	6	6	6	6	6	6	6	6	4	4	4	6	6	6	1	2	4	1	2
5	6	5	5	6	6	6	6	7	4	6	6	7	4	5	6	5	5	6	5	5	6	6	5	6	6	6	6	5	6	7	6	6	6	7	6	5	5	6	4	6	5	7	7	1	2	4	1	2
6	5	5	5	4	5	5	5	5	4	3	3	5	2	3	3	5	5	5	4	5	5	7	7	7	7	7	7	4	5	5	6	4	5	5	5	5	5	4	5	5	6	6	6	1	2	4	1	2
6	5	6	6	5	5	6	5	6	6	6	7	7	2	5	6	3	5	4	6	4	4	4	4	4	2	5	2	5	6	6	4	4	4	4	1	4	4	1	5	5	7	5	5	1	2	4	1	2
6	6	5	6	4	6	7	7	7	6	4	5	5	6	3	2	6	6	6	6	3	2	4	4	6	6	6	6	7	6	4	6	6	6	5	5	4	6	5	4	4	6	6	6	1	2	4	1	2
6	6	6	6	5	4	4	4	4	3	3	3	5	4	4	4	5	4	3	2	6	4	4	5	5	5	5	5	6	5	5	6	6	6	5	5	5	5	5	4	2	6	6	6	1	2	4	1	2
6	6	6	7	4	4	3	3	4	5	6	6	1	2	2	3	1	1	1	2	1	4	2	6	6	6	6	6	4	3	3	4	4	5	6	6	5	1	1	1	7	7	7	7	2	2	4	1	2
6	6	6	7	6	5	7	6	6	7	6	7	6	7	6	6	6	7	6	7	6	7	5	3	6	3	7	7	6	7	7	7	6	7	7	7	7	7	1	7	2	7	7	7	2	2	4	1	2
7	5	6	6	5	5	4	5	6	4	3	3	5	6	5	2	2	6	6	7	5	3	4	6	6	6	5	6	5	2	6	7	5	4	6	5	1	4	3	5	5	6	6	5	2	2	4	1	2
1	1	1	1	1	5	5	5	5	5	5	3	5	3	2	2	4	5	5	5	5	5	5	5	5	5	5	5	5	5	5	5	5	5	5	5	5	6	5	6	5	6	5	6	2	2	4	1	2
1	1	1	1	1	5	6	7	6	6	6	6	6	6	6	6	6	6	6	6	6	6	6	6	6	6	6	6	6	6	6	6	6	6	7	7	7	7	7	7	7	7	7	7	2	2	4	1	2
5	6	6	6	4	6	6	3	5	3	6	6	7	3	2	4	4	2	4	6	5	5	7	7	7	7	7	7	6	6	7	7	6	6	6	6	6	6	3	6	6	7	2	2	2	2	4	1	2
6	4	3	4	5	3	4	4	5	6	4	7	2	1	3	5	3	6	4	3	3	4	3	2	5	6	3	5	3	4	2	5	3	2	5	4	3	5	6	6	6	5	4	3	2	2	4	1	2
6	4	5	4	6	5	4	5	6	5	4	5	6	5	5	4	5	6	5	4	5	6	6	5	4	5	4	6	5	5	5	6	4	4	6	5	6	5	4	4	3	4	5	5	2	2	4	1	2
6	5	6	5	6	6	5	5	6	3	4	5	6	3	3	4	5	5	5	6	5	6	5	6	6	5	5	6	6	5	6	6	5	6	5	6	5	6	5	6	6	5	7	7	2	2	4	1	2
6	5	6	6	5	5	5	5	5	4	5	5	5	6	5	4	5	5	5	4	4	4	6	5	5	5	5	5	6	4	5	5	4	4	5	5	5	5	4	4	4	6	6	6	2	2	4	1	2
6	5	6	6	6	6	5	5	4	5	4	4	5	5	5	4	6	6	6	6	6	6	6	6	6	5	5	5	5	6	6	6	6	6	6	6	4	3	3	3	2	5	6	7	2	2	4	1	2
6	6	6	6	6	7	5	5	6	4	5	5	6	6	4	4	6	4	4	6	5	5	6	6	6	6	6	6	6	5	5	5	6	6	6	6	6	6	6	6	5	5	5	5	2	2	4	1	2
7	3	7	3	3	6	6	6	6	5	5	6	6	2	5	5	2	2	5	2	4	2	5	5	6	6	6	6	6	6	3	3	4	4	5	5	5	5	2	3	3	4	6	5	2	2	4	1	2
7	5	6	6	5	6	5	6	7	7	6	5	6	6	7	6	5	6	5	5	5	5	6	6	6	5	7	6	6	5	7	6	7	6	5	6	7	6	5	6	6	6	7	6	2	2	4	1	2
7	5	6	7	6	4	6	4	6	5	4	5	5	4	5	4	4	4	4	5	5	4	5	4	5	6	4	4	5	4	5	5	5	4	5	6	6	5	5	4	5	5	6	5	2	2	4	1	2
7	7	7	7	7	7	7	7	7	7	7	7	7	7	7	6	7	7	7	7	7	7	7	7	7	7	7	7	7	7	7	7	7	7	7	7	7	7	7	7	7	7	7	7	2	2	4	1	2
6	5	6	4	4	6	5	6	6	7	6	4	7	5	6	6	6	4	6	7	7	1	6	6	7	7	7	7	2	2	2	5	5	5	5	5	5	5	2	1	1	6	6	6	2	3	4	1	2
1	1	1	1	1	4	3	2	3	3	4	4	5	2	2	2	3	4	5	5	1	1	2	3	4	5	5	6	7	6	5	4	4	6	2	2	2	3	4	5	4	4	2	7	1	4	4	1	2
1	1	1	1	1	5	3	6	6	4	5	2	6	6	5	6	7	6	3	6	2	1	7	7	6	6	6	6	6	6	6	7	5	2	6	6	6	6	6	5	6	5	6	5	1	2	4	2	2
6	6	5	7	7	7	5	5	6	4	6	4	6	6	6	6	4	4	4	4	6	4	6	6	6	6	6	6	5	6	4	4	4	5	5	6	6	6	4	4	4	6	6	7	1	2	4	2	2
6	6	7	7	5	5	5	5	6	6	7	6	7	5	4	4	5	4	4	4	3	4	7	7	6	6	6	6	4	4	4	6	6	6	7	7	7	5	4	5	6	6	6	7	2	2	4	2	2
1	1	1	1	1	4	4	5	4	5	4	3	4	5	5	5	6	4	5	3	6	4	4	5	7	7	7	7	7	7	7	7	7	5	5	5	5	4	4	6	4	7	7	5	2	2	4	2	2
7	5	7	7	7	6	7	7	7	7	7	5	7	7	7	7	7	7	7	7	6	6	7	7	7	7	7	7	7	7	7	7	7	7	7	7	7	7	7	7	7	7	7	7	2	3	4	2	2
1	1	1	1	1	5	5	5	5	5	5	5	5	5	5	5	4	4	5	5	5	5	5	5	5	5	5	5	5	5	4	5	5	5	6	6	5	5	5	5	6	6	6	6	2	2	4	3	2
6	5	6	6	6	2	2	5	5	4	6	5	4	4	4	4	3	4	6	4	4	3	6	4	4	4	4	4	5	5	4	5	4	5	5	5	5	5	2	2	2	6	6	6	1	2	4	4	2
6	5	7	6	6	5	6	6	6	5	5	4	4	6	5	6	3	3	3	2	3	2	6	6	6	6	6	6	4	7	5	6	6	6	6	7	6	5	5	6	5	6	5	6	1	3	4	4	2
6	4	5	4	4	3	3	3	3	3	6	4	5	4	1	2	6	6	6	4	5	4	4	1	1	1	1	1	3	4	3	6	2	6	6	6	6	6	4	5	4	7	7	7	2	2	2	1	3
7	5	5	7	6	6	6	6	6	5	6	5	6	6	6	6	6	6	6	6	6	6	6	6	6	6	6	6	6	6	6	6	6	6	6	6	6	6	1	1	1	7	7	7	2	2	2	3	3
1	1	1	1	1	6	6	6	6	6	6	6	6	6	6	6	6	6	6	6	6	6	6	6	6	6	6	6	6	6	6	6	6	6	6	6	6	6	6	6	6	6	6	6	1	2	3	1	3
1	1	1	1	1	6	6	6	6	6	6	6	6	6	6	6	6	6	6	6	6	6	6	6	6	6	6	6	6	6	6	6	6	6	6	6	6	6	6	6	6	6	6	6	1	2	3	1	3
1	1	1	1	1	4	3	3	3	5	4	5	4	5	5	5	4	4	4	4	5	5	5	5	5	5	5	5	5	5	5	5	5	6	5	5	5	5	5	5	5	5	5	5	1	2	3	1	3
1	1	1	1	1	2	2	1	2	3	3	4	3	1	3	4	3	4	2	3	3	3	2	3	3	2	2	4	3	2	4	2	3	4	2	3	3	2	4	3	3	3	3	2	1	2	3	1	3
1	1	1	1	1	4	4	4	4	4	4	4	4	5	4	4	4	4	4	4	4	4	4	4	4	4	4	4	4	4	4	4	4	4	4	4	4	4	4	4	4	4	4	4	1	2	3	1	3
1	1	1	1	1	5	4	5	4	4	4	4	4	4	4	4	4	4	4	4	4	4	4	4	4	4	4	4	4	4	4	4	4	4	4	4	4	4	4	4	4	4	4	4	1	2	3	1	3
1	1	1	1	1	5	5	5	5	5	5	5	5	5	5	5	5	5	5	5	5	5	5	5	5	5	5	5	5	5	5	5	5	5	5	5	5	5	5	5	5	5	5	5	1	2	3	1	3
1	1	1	1	1	5	4	5	5	4	4	4	4	4	4	4	4	4	4	4	4	4	4	4	4	4	4	4	4	4	4	4	4	4	4	4	4	4	4	4	4	4	4	4	1	2	3	1	3
1	1	1	1	1	6	6	6	6	5	6	5	6	5	5	6	5	6	6	5	5	5	6	6	6	6	6	6	6	6	6	6	6	6	6	6	6	6	5	5	5	5	6	6	1	2	3	1	3
1	1	1	1	1	5	5	5	5	5	5	5	5	5	5	5	5	5	5	5	5	5	5	5	5	5	5	5	4	4	3	5	5	5	4	4	4	4	3	3	3	5	5	5	1	2	3	1	3
5	5	5	5	5	4	4	4	3	4	4	5	4	4	5	5	5	4	4	4	5	5	5	4	5	5	5	5	5	4	4	7	4	3	4	5	4	5	5	4	5	4	5	4	1	2	3	1	3
5	5	5	5	6	6	6	5	5	6	5	5	6	5	5	6	5	5	6	6	5	5	6	6	6	6	6	6	6	6	6	6	6	6	6	6	6	6	6	6	6	6	6	6	1	2	3	1	3
5	5	6	6	6	6	6	6	6	5	6	6	6	6	5	5	6	5	5	5	6	6	6	6	6	6	6	6	6	6	6	6	4	6	6	6	6	4	5	6	6	6	6	6	1	2	3	1	3
5	6	7	6	6	6	6	6	6	6	6	6	6	6	6	6	6	6	6	6	6	6	6	6	4	4	4	4	4	4	4	4	4	4	4	4	4	4	4	4	4	4	4	4	1	2	3	1	3
6	5	4	5	5	5	5	5	5	5	6	5	5	5	5	5	5	5	5	5	5	5	5	5	5	5	5	5	5	5	5	5	5	5	5	5	5	5	5	5	5	5	5	5	1	2	3	1	3
6	5	6	6	6	6	6	6	6	6	6	6	6	6	6	6	6	6	6	6	6	6	7	6	6	6	6	6	6	6	6	6	6	6	6	6	6	6	6	6	6	6	6	6	1	2	3	1	3
6	6	4	4	5	6	1	6	5	1	3	2	2	2	2	2	3	6	3	1	5	5	1	1	6	6	6	6	4	4	4	4	3	3	3	3	3	3	3	3	3	3	3	3	1	2	3	1	3
6	6	5	4	6	6	5	6	6	4	5	4	6	6	6	4	4	5	5	4	6	5	6	6	6	6	6	6	6	6	6	6	6	6	6	6	6	6	6	6	6	6	6	6	1	2	3	1	3
6	6	6	6	6	7	6	7	7	6	7	6	6	6	7	7	7	6	7	7	7	7	6	7	6	7	7	6	6	6	7	6	6	7	6	7	7	6	6	6	6	7	7	7	1	2	3	1	3
6	6	6	6	6	6	6	7	6	6	6	6	6	6	6	6	6	6	6	6	6	6	6	6	6	6	6	6	6	6	6	6	6	6	6	6	6	6	6	6	6	6	6	6	1	2	3	1	3
6	6	6	6	6	6	6	6	6	6	6	6	6	6	6	6	6	6	6	6	6	6	6	5	6	6	6	6	6	6	6	6	6	6	6	6	6	6	6	6	6	6	6	6	2	2	3	1	3
6	6	6	6	6	6	6	6	6	6	6	6	6	6	6	6	6	6	6	7	6	6	6	6	6	6	6	6	6	6	6	6	6	6	6	6	6	6	6	6	6	6	6	6	2	2	3	1	3
6	6	6	6	6	6	6	6	6	6	6	6	6	6	6	6	7	6	6	6	6	6	6	6	6	6	6	6	6	6	6	6	6	6	6	6	6	6	6	6	6	6	6	6	2	2	3	1	3
6	6	6	6	6	6	6	6	6	3	4	4	4	4	5	6	6	6	6	6	6	6	6	6	6	6	6	6	6	6	6	6	6	6	6	6	6	6	6	6	6	6	6	6	2	2	3	1	3
7	4	6	7	5	5	5	5	5	1	5	3	6	1	1	5	5	6	6	6	4	6	4	4	4	4	4	4	4	4	4	4	4	6	5	4	4	4	4	4	4	4	4	4	2	2	3	1	3
7	7	7	5	6	7	7	7	7	7	7	7	7	7	7	7	7	7	7	7	7	7	7	7	7	7	7	7	7	7	7	7	7	7	7	7	7	7	7	7	7	7	7	7	2	2	3	1	3
7	7	7	7	7	7	7	7	7	7	7	7	7	7	7	7	7	7	7	7	7	7	6	7	7	7	7	7	7	7	7	7	7	7	7	7	7	7	7	7	7	7	7	7	2	2	3	1	3
7	7	7	7	7	7	7	7	7	7	7	7	7	7	7	7	7	7	7	7	7	7	7	7	7	7	6	7	7	7	7	7	7	7	7	7	7	7	7	7	7	7	7	7	2	2	3	1	3
7	7	7	7	7	7	7	7	1	7	7	7	7	7	7	7	7	7	7	7	7	7	7	7	7	7	7	7	7	7	7	7	7	7	7	7	7	7	7	7	7	7	7	7	2	2	3	1	3
7	7	7	7	7	4	3	4	3	1	7	2	7	1	1	1	4	1	7	7	7	7	7	7	7	7	7	7	2	7	4	7	7	4	4	4	4	4	1	1	6	7	4	3	2	2	3	1	3
1	1	1	1	1	3	6	6	6	6	6	6	6	6	6	6	6	6	6	6	6	6	6	6	6	7	6	4	6	6	6	6	6	6	6	6	6	6	6	6	6	6	6	6	2	2	3	1	3
1	1	1	1	1	6	6	6	6	6	6	6	6	6	6	6	6	6	6	5	5	6	5	5	6	5	5	6	5	6	5	6	5	5	5	5	5	5	5	5	5	5	5	5	2	2	3	1	3
6	6	6	5	4	5	5	5	5	3	7	2	7	2	2	2	2	2	2	2	5	2	4	4	4	4	4	4	4	4	4	4	4	4	4	4	4	4	4	4	4	4	4	4	2	2	3	1	3
6	6	6	6	6	6	6	6	6	5	6	5	6	6	6	6	6	6	6	6	6	6	6	6	6	6	6	6	6	6	6	6	6	6	6	6	6	6	6	6	6	6	6	6	2	2	3	1	3
7	6	7	6	4	3	3	3	5	3	6	3	6	2	2	2	2	7	7	6	6	4	5	5	5	5	7	7	1	1	1	6	3	3	6	6	6	5	1	1	1	7	6	7	2	2	3	1	3
7	7	7	7	7	7	7	7	7	7	7	7	7	7	7	7	7	7	7	7	7	7	7	7	6	6	6	6	6	6	6	6	6	6	6	6	6	6	6	6	6	6	6	6	2	2	3	1	3
7	7	7	7	7	7	7	7	7	7	6	6	7	6	6	6	6	7	6	6	7	7	6	7	7	6	7	7	6	6	7	7	6	7	6	6	7	7	6	6	7	6	7	6	2	2	3	2	3
6	6	6	6	6	3	3	6	3	6	3	3	6	6	6	6	6	5	6	5	6	6	6	6	6	6	6	6	6	6	6	6	6	6	6	6	6	6	3	3	2	6	6	6	2	3	3	2	3
6	6	7	5	4	5	5	5	5	4	5	4	5	5	5	5	4	5	5	5	5	5	5	5	7	7	7	7	5	5	5	5	4	7	4	5	5	5	5	5	5	5	4	7	2	3	3	3	3
1	1	1	1	1	6	5	6	5	2	7	6	6	4	5	6	6	6	6	2	2	5	3	6	5	4	6	6	1	3	3	4	6	5	2	2	4	4	1	2	3	6	7	6	1	2	4	1	3
1	1	1	1	1	5	6	6	5	7	4	5	5	4	6	5	7	7	7	4	6	5	5	3	5	5	5	5	4	2	4	1	1	1	1	1	1	1	4	4	2	4	7	7	1	2	4	1	3
1	1	1	1	1	5	4	4	5	3	4	4	5	5	3	3	4	4	5	4	4	4	5	5	6	6	6	6	4	5	4	5	5	5	5	5	5	5	4	4	4	6	6	6	2	2	4	1	3
1	1	1	1	1	6	5	6	4	5	6	5	4	5	6	3	4	5	4	4	6	4	5	6	5	6	5	5	5	4	3	5	4	5	4	6	5	4	6	5	3	4	4	5	2	2	4	1	3
5	6	7	4	7	7	7	7	6	6	5	5	6	6	6	6	4	2	2	5	7	3	7	7	7	7	7	7	2	2	2	6	6	6	6	6	6	6	4	6	5	5	6	6	2	2	4	1	3
6	6	5	7	5	6	5	5	5	5	4	5	5	4	5	4	5	5	5	4	5	4	5	5	5	5	5	5	4	5	5	5	5	5	5	5	5	5	4	4	4	5	5	6	2	2	4	1	3
7	7	5	5	6	6	6	6	6	4	5	4	5	2	2	2	4	5	6	5	6	5	6	6	6	6	6	6	4	4	4	5	5	6	6	6	6	4	5	3	4	4	5	3	2	2	4	2	3
6	5	6	6	5	6	6	6	6	6	6	6	6	6	6	6	5	6	5	4	4	4	5	5	6	6	6	6	6	6	6	6	6	6	6	6	6	6	6	6	5	6	6	6	2	2	4	3	3
1	1	1	1	1	4	6	6	6	5	6	1	6	4	4	4	4	4	4	4	4	4	4	4	5	5	4	5	5	4	5	5	4	4	4	4	4	4	5	4	5	4	5	4	1	3	4	3	3
1	1	1	1	1	4	5	2	5	5	6	4	4	6	3	7	5	3	5	3	5	3	4	5	6	5	7	7	7	5	7	6	5	7	3	7	5	3	7	5	4	7	5	7	1	2	4	4	3
1	1	1	1	1	6	6	6	6	6	6	5	2	6	3	3	6	6	6	6	6	6	6	6	6	6	6	6	7	7	7	7	7	7	7	7	6	7	7	7	6	6	6	6	1	2	4	4	3
6	5	5	5	6	5	5	6	5	6	6	5	6	5	6	4	5	5	3	3	3	3	5	6	6	5	6	5	5	5	5	4	4	4	5	6	5	6	6	5	5	6	5	6	1	2	4	4	3
7	7	7	7	7	7	7	7	7	7	7	7	7	7	7	7	7	7	7	7	7	7	6	7	7	7	7	7	7	7	7	7	7	7	7	7	7	7	7	7	7	7	7	7	2	2	1	1	4
7	7	6	6	5	6	6	5	6	5	4	6	4	5	4	6	5	6	5	7	6	7	5	5	5	6	6	5	5	6	6	6	5	6	5	6	7	5	6	7	6	5	6	6	2	2	1	4	4
6	6	5	6	6	5	6	6	6	6	6	6	6	6	5	4	5	6	4	4	5	4	5	5	5	6	4	6	6	4	6	6	4	6	6	6	6	4	5	6	6	6	7	7	1	2	2	2	4
7	7	7	7	7	7	7	7	7	7	7	7	7	7	7	7	6	6	7	6	6	7	6	6	6	6	6	6	6	7	6	6	6	6	6	6	7	7	7	7	6	6	6	6	2	2	2	3	4
1	1	1	1	1	2	2	2	2	2	5	1	6	1	4	1	6	5	6	4	3	2	6	4	4	4	4	4	4	4	4	4	2	2	2	2	4	4	4	4	4	6	6	7	1	2	3	1	4
1	1	1	1	1	1	2	1	2	2	1	2	2	3	4	3	3	4	3	4	3	4	3	3	4	3	3	4	3	4	3	4	4	3	4	3	4	3	4	3	3	3	4	3	1	2	3	1	4
1	1	1	1	1	4	4	4	4	4	4	4	4	4	4	4	4	3	4	4	4	4	4	4	4	4	4	4	4	4	4	4	4	4	4	4	4	4	4	4	4	4	4	4	1	2	3	1	4
1	1	1	1	1	6	6	6	6	6	6	6	6	6	6	6	6	6	6	6	6	6	6	6	6	6	6	6	6	6	6	6	6	6	6	6	6	6	6	6	6	6	6	6	1	2	3	1	4
1	1	1	1	1	5	5	5	5	5	5	5	5	5	5	5	5	5	5	5	5	5	5	5	5	5	5	5	5	5	5	5	5	5	5	5	5	5	5	5	5	5	5	5	1	2	3	1	4
5	5	5	5	5	5	5	5	5	5	5	5	5	5	5	5	5	5	5	5	5	5	5	5	5	4	5	5	5	5	5	5	5	5	5	5	5	5	5	5	5	5	5	5	1	2	3	1	4
5	5	6	6	6	6	6	6	6	6	6	6	6	6	6	6	6	6	6	6	7	6	6	6	6	6	6	6	6	6	6	6	6	6	6	6	6	6	6	6	6	6	6	6	1	2	3	1	4
6	2	5	6	6	6	6	6	6	4	4	4	6	4	6	2	2	3	4	6	6	1	4	5	6	6	6	6	2	2	2	2	6	6	6	5	4	2	3	4	4	4	7	7	1	2	3	1	4
6	6	3	6	4	5	5	5	5	4	5	5	5	5	5	4	4	4	4	4	6	6	6	6	6	6	6	6	5	5	5	5	5	4	3	3	5	5	2	2	5	5	5	5	1	2	3	1	4
6	6	5	6	5	5	5	5	6	5	5	5	5	5	5	5	4	5	5	5	3	3	3	3	4	5	5	5	5	5	5	5	5	6	6	6	6	6	1	2	2	7	7	7	1	2	3	1	4
6	6	6	6	6	6	6	6	6	6	6	6	6	6	6	6	6	6	6	6	5	5	5	5	5	5	5	5	5	5	5	5	5	5	5	5	5	5	5	5	5	5	5	5	1	2	3	1	4
6	6	6	6	6	6	6	6	6	6	6	6	6	6	6	6	6	6	6	6	6	7	6	6	6	6	6	6	6	6	6	6	6	6	6	6	6	6	6	6	6	6	6	6	1	2	3	1	4
6	6	6	6	6	6	6	6	6	6	6	6	6	5	6	6	6	6	6	6	6	6	6	6	6	6	6	6	6	6	6	6	6	6	6	6	6	6	6	6	6	6	6	6	2	2	3	1	4
6	6	6	6	6	6	6	6	6	5	6	6	6	6	6	6	6	6	6	6	6	6	6	6	6	6	6	6	6	6	6	6	6	6	6	6	6	6	6	6	6	6	6	6	2	2	3	1	4
6	6	6	6	7	6	7	7	7	4	6	5	5	4	4	4	6	6	6	7	7	6	6	7	6	7	6	4	7	7	5	4	7	5	5	7	7	6	6	7	7	5	5	5	2	2	3	1	4
7	3	7	3	3	7	3	7	3	7	3	7	7	7	7	7	7	7	7	7	7	7	7	7	7	7	7	7	7	7	7	7	7	7	7	7	7	7	7	7	7	7	7	7	2	2	3	1	4
7	5	7	6	6	4	4	4	4	5	6	5	6	6	7	6	6	6	6	5	7	6	5	5	5	5	5	5	6	4	4	6	6	6	5	5	6	5	2	5	4	6	5	6	2	2	3	1	4
7	6	7	6	6	6	6	6	6	4	3	3	6	4	4	6	4	5	5	3	5	4	4	4	4	4	4	4	4	4	5	4	5	5	5	5	5	5	4	4	4	6	6	6	2	2	3	1	4
7	7	1	7	7	7	7	7	7	7	7	7	7	7	7	7	7	7	7	7	7	7	7	7	7	7	7	7	7	7	7	7	7	7	7	7	7	7	7	7	7	7	7	7	2	2	3	1	4
7	7	7	7	6	6	6	6	6	6	6	6	6	6	6	6	6	6	6	6	6	6	6	6	6	6	6	6	6	6	6	6	6	6	6	6	6	6	6	6	6	6	6	6	2	2	3	1	4
7	7	7	7	7	7	7	7	7	7	7	7	7	7	7	7	7	7	7	7	7	7	7	7	7	7	7	7	7	7	6	6	5	5	5	5	6	6	6	6	6	6	6	6	2	2	3	1	4
7	7	7	7	7	7	7	7	7	7	7	7	7	7	7	7	7	7	7	7	7	7	7	7	7	7	7	7	7	7	7	7	7	7	7	7	7	7	7	7	4	7	7	7	2	2	3	1	4
7	7	7	7	7	7	7	7	7	7	7	7	7	7	7	7	7	7	7	7	6	7	7	7	7	7	7	7	7	7	7	7	7	7	7	7	7	7	7	7	7	7	7	7	2	2	3	1	4
7	7	7	7	7	7	7	7	7	7	7	7	7	7	7	7	7	7	7	7	6	7	7	7	7	7	7	7	7	7	7	7	7	7	7	7	7	7	7	7	7	7	7	7	2	2	3	1	4
7	7	7	7	7	7	7	7	7	7	7	7	7	7	7	7	7	7	7	7	7	7	7	7	7	7	7	7	7	7	7	7	7	7	7	7	7	7	7	7	7	7	7	6	2	2	3	1	4
7	7	7	7	7	7	7	7	7	7	7	7	7	7	7	7	7	6	7	7	7	7	7	7	7	7	7	7	7	7	7	7	7	7	7	7	7	7	7	7	7	7	7	7	2	2	3	1	4
7	7	7	7	7	7	7	7	7	7	7	7	7	7	7	7	7	7	7	7	7	7	5	7	7	7	7	7	7	7	7	7	7	7	7	7	7	7	7	7	7	7	7	7	2	2	3	1	4
7	7	7	7	7	7	7	7	7	7	7	7	6	7	7	7	7	7	7	7	7	7	7	7	7	7	7	7	7	7	7	7	7	7	7	7	7	7	7	7	7	7	7	7	2	2	3	1	4
7	7	7	7	7	7	7	7	7	7	7	6	7	7	7	7	7	7	7	7	7	7	7	7	7	7	7	7	7	7	7	7	7	7	7	7	7	7	7	7	7	7	7	7	2	2	3	1	4
7	7	7	7	7	7	7	7	7	6	7	7	7	7	7	7	7	7	7	7	7	7	7	7	7	7	7	7	7	7	7	7	7	7	7	7	7	7	7	7	7	7	7	7	2	2	3	1	4
7	7	7	7	7	7	7	7	6	7	7	7	7	7	7	7	7	7	7	7	7	7	7	7	7	7	7	7	7	7	7	7	7	7	7	7	7	7	7	7	7	7	7	7	2	2	3	1	4
6	6	6	6	6	6	5	5	4	3	5	5	5	5	5	5	4	4	3	4	3	4	3	3	4	3	4	3	5	4	4	4	4	7	4	4	4	7	1	1	1	5	6	6	2	2	3	1	4
7	6	6	6	6	5	5	4	5	3	5	4	6	5	5	4	5	4	4	4	3	4	3	3	4	3	3	3	3	4	4	4	4	4	4	4	4	4	4	4	4	4	4	4	2	2	3	2	4
1	1	1	1	1	1	1	1	1	2	2	2	1	1	2	1	1	2	2	2	2	2	1	1	1	1	1	1	1	1	1	1	2	1	1	1	1	1	1	1	1	1	1	1	1	2	3	4	4
6	5	5	5	4	5	4	5	4	4	5	5	4	4	4	4	4	5	5	3	5	4	4	5	4	5	5	4	5	5	4	5	4	5	4	5	4	5	4	5	4	5	4	5	1	2	3	4	4
7	7	7	7	5	7	7	7	7	7	7	7	7	7	7	7	7	7	7	7	7	7	7	7	7	7	7	7	7	7	7	7	7	7	7	7	7	7	7	7	7	7	7	7	2	2	3	4	4
1	1	1	1	1	2	2	2	2	3	3	4	4	5	5	3	3	3	3	3	5	5	4	4	3	3	3	4	4	3	3	4	3	4	5	5	3	4	4	3	3	4	3	3	1	3	3	4	4
1	1	1	1	1	2	2	2	3	3	7	4	6	4	4	6	6	4	6	5	7	3	4	4	7	7	7	7	4	6	6	6	4	6	6	6	5	5	4	4	4	7	5	4	1	4	3	4	4
1	1	1	1	1	6	6	6	6	6	4	5	6	5	6	4	5	6	5	4	6	6	5	5	6	4	4	5	5	5	4	5	6	4	5	5	5	6	4	6	6	5	4	7	1	2	4	1	4
5	6	7	5	6	5	5	5	4	6	5	5	7	4	4	3	6	5	6	3	5	5	6	4	5	5	5	5	6	4	5	6	6	6	5	5	4	6	3	3	2	5	5	7	1	2	4	1	4
6	5	6	6	6	4	5	5	6	3	6	3	6	2	4	5	6	6	6	3	5	3	4	3	5	5	5	5	4	3	4	5	5	4	4	4	3	3	2	3	4	6	6	6	1	2	4	1	4
7	5	7	6	4	5	5	5	5	5	6	5	6	4	4	4	4	4	4	4	6	4	4	4	7	7	7	7	5	4	4	6	7	7	6	6	4	4	3	3	6	7	7	7	2	2	4	1	4
1	1	1	1	1	5	6	5	6	6	6	5	5	4	5	4	5	5	5	4	6	5	6	5	5	5	5	5	5	5	5	5	5	5	5	4	4	4	3	3	4	6	6	6	2	2	4	1	4
5	5	6	5	5	5	6	6	6	4	7	5	7	6	5	4	5	6	5	4	6	5	5	4	3	4	6	6	7	5	5	6	5	7	7	7	6	6	3	5	3	7	6	5	2	2	4	1	4
6	4	4	5	3	4	5	5	5	5	6	4	6	6	6	6	6	6	6	6	5	5	5	5	6	6	6	6	5	5	5	6	6	5	5	5	6	6	5	5	4	5	6	6	2	2	4	1	4
6	6	6	6	6	7	7	7	7	7	7	7	7	7	7	7	7	7	7	7	7	4	5	4	6	6	6	6	6	6	6	6	6	6	6	5	6	5	6	5	6	6	5	6	2	2	4	1	4
7	7	7	7	7	7	7	7	7	7	7	6	7	7	7	7	7	7	7	7	7	7	7	7	7	7	7	7	7	7	7	7	7	7	7	7	7	7	7	7	7	7	7	7	2	3	4	1	4
6	6	6	6	4	3	2	2	3	5	1	3	6	3	3	5	5	5	5	5	3	4	6	6	6	6	6	6	6	6	6	6	6	6	6	6	5	5	6	6	6	5	5	6	1	2	4	2	4
6	5	6	5	6	5	5	6	7	5	5	3	5	5	3	3	3	4	5	4	2	4	4	3	6	4	5	6	4	4	3	5	5	5	5	5	4	4	4	5	4	6	6	6	2	2	4	2	4
7	7	7	7	7	7	7	7	7	7	7	7	7	7	7	7	7	7	7	7	7	7	7	7	6	7	7	7	7	7	7	7	7	7	7	7	7	7	7	7	7	7	7	7	2	1	4	4	4
1	1	1	1	1	1	1	1	1	1	1	1	1	1	1	1	1	1	1	1	1	1	1	1	1	4	3	1	1	1	1	3	1	2	1	1	1	1	1	1	2	2	2	2	1	2	4	4	4
7	7	6	6	7	7	6	7	7	7	7	7	6	7	6	6	6	7	7	7	7	7	7	6	7	7	5	7	7	5	4	7	7	5	3	7	7	7	7	1	7	7	7	7	2	2	4	4	4
1	1	1	1	1	6	6	6	6	6	6	6	6	5	6	6	6	6	6	6	6	7	6	6	6	6	6	6	6	6	6	6	5	6	6	6	6	6	5	6	6	6	6	6	2	2	4	4	4
